# Supplementary material for: Virus wars: using one virus to block the spread of another
Source: PeerJ. 2016 Jun 29;4:e2166. doi: 10.7717/peerj.2166 (PMC4933091; doi:10.7717/peerj.2166)
Supplement: Supplemental Information 1 [file peerj-04-2166-s001.xls]

## Sheet: Sheet1
f1 alone (fig 2) - 10X dilutions after 120 and 300 minutes
2015-06-24
Time	A/lambda	KanR (stab)	JB5
0	113 1ul-3	0/113	*	* Initial JB5 concentration=21200/ml
60	41 1ul-4	3/41	7 1ul-2
120	129 1ul-4	127/129	3 1ul-6
180	36 1ul-4	36/36	12 1ul-6
240	114 1ul-4	114/114	67 1ul-6
300	124 1ul-4	124/124	82 1ul-6
360	28 1ul-4	28/28	39 1ul-6
2016-04-29
Time	A/lambda	KanR	JB5
0	115 1ul-3	0/40	*
60	41 1ul-4	2/41	31 1ul-4
120	127 1ul-4	50/50	10 1ul-6
180	41 1ul-4	41/41	44 1ul-6
240	135 1ul-4	40/40	108 1ul-6
300	156 1ul-4	40/40	150 1ul-6
360	44 1ul-4	40/40	39 1ul-6
QB alone (fig. 3) - 10X dilutions occurred at 120 and 300 min
2015-03-25
Time	A/lambda
0	110 1ul-3		* Initial QB concentration=80000/ml
60	42 1ul-4
120	22 1ul-4
180	13 1ul-2
240	458 1ul
2015-04-01
Time	A/lambda	QB
0	67 1ul-3	*	*Iniital QB concentration=75000/ml
60	18 1ul-4	3 1ul-4
120	60 1ul-3	22 1ul-6
180	85 1ul-1	34 1ul-6
240	114 1ul-1	54 1ul-6
300	326 1ul-1	48 1ul-6
2015-06-19
Time	A/lambda	QB
0	128 1ul-3	*	* Initial QB concentration=80000/ml
60	50 1ul-4	1 1ul-4
120	4 1ul-4	8 1ul-6
180	5 1ul-2	34 1ul-6
240	90 1ul-1	50 1ul-6
300	247 1ul-1	42 1ul-6
360	669 1ul	4 1ul-6
f1 first (fig. 6) 10X dilution after 120 and 300 minutes
2015-04-08					*Initial f1 concentration=110000/ml
Time	A/lambda	KanR (stab)	JB5	QB	**initial QB concentration=4000
0	145 1ul-3	0/120	*
60	49 1ul-4	1/49	1 1ul-4	**
120	106 1ul-4	106/106	7 1ul-6	67 1ul-2
180	36 1ul-4	36/36	5 1ul-6	124 1ul-4
240	95 1ul-4	95/95	16 1ul-6	17 1ul-6
300	77 1ul-4	77/77	25 1ul-6	79 1ul-4
360	28 1ul-4	28/28	5 1ul-6	35 1ul-4
4/14/15					*Initial f1 concentration=110000/ml
Time	A/lambda	KanR (stab)	JB5	QB	**Initial QB concentration=44000/ml
0	85 1ul-3	0/85	*
60	52 1ul-3	0/52	39 1ul-2	**
120	186 1ul-4	100/100	5 1ul-6	6 1ul-4
180	36 1ul-4	36/36	7 1ul-6	26 1ul-4
240	133 1ul-4	133/133	13 1ul-6	9 1ul-6
300	125 1ul-4	100/100	26 1ul-6	8 1ul-6
360	9 1ul-4	9/9	8 1ul-6	44 1ul-4
QB first (fig. 7)
8/11/15
Time	A/lambda	KanR (stab)	JB5	QB	*Initial f1 concentration=6000000/ml
0	50000000/ml	NA	NA	**	**Initial QB concentration=800000000/ml
30	78 1ul-2	0/78	*
90	51 1ul-1	12/51	58 1ul-2	19 1ul-6
150	93 1ul-1	54/93	122 1ul-2	32 1ul-6
210	36 1ul-2	74/100	2 1ul-4	44 1ul-6
270	145 1ul-2	72/100	18 1ul-4	44 1ul-6
8/18/15
Time	A/lambda	KanR (stab)	JB5	QB	*Initial f1 concentration=6000000/ml
0	50000000/ml	NA	NA	**	**Initial QB concentration=800000000/ml
30	49 1ul-2	0/100	*	34 1ul-4
90	62 1ul-1	44/100	120 1ul-2	16 1ul-6
150	106 1ul-1	59/95	1 1ul-4	26 1ul-6
210	38 1ul-2	77/100	5 1ul-4	35 1ul-6
270	149 1ul-2	80/100	20 1ul-4	35 1ul-6
QB on all f1-infected population (figure 1) 10x dilution occurred after 120 and 300 min
2015-11-13	* additional 10x dilution after 5 hrs				* Initial QB concentration = 110000 /ml
Time	f1-infected hosts-no QB present	f1-infected hosts-w/QB	QB phage
0	2 1ul-4	5 1ul-4
60	4 1ul-4	8 1ul-4	15 1ul-2
120	30 1ul-4	29 1ul-4	4 1ul-4
180	8 1ul-4	5 1ul-4	3 1ul-4
240	49 1ul-4	19 1ul-4	50 1ul-4
300	86 1ul-4	60 1ul-4	2 1ul-6
360	15 1ul-4	15 1ul-4	5 1ul-6
2015-09-09
Time	f1-infected hosts-w/QB	QB phage
0	7 1ul-3
60	26 1ul-3	95 1ul-2
120	13 1ul-4	2 1ul-4
180	2 1ul-4	4 1ul-4
240	13 1ul-4	25 1ul-4
2015-10-28
Time	f1-infected hosts-no QB present	f1-infected hosts-w/QB	QB phage
0	41 1ul-3	17 1ul-3
60	10 1ul-4	13 1ul-4	4 1ul-2
120	45 1ul-4	30 1ul-4	28 1ul-2
180	7 1ul-4	6 1ul-4	43 1ul-2
240	29 1ul-4	25 1ul-4	11 1ul-4
A/lambda spread on JB5
# JB5 on plate	Kn stab
10^4	28/50
10^4	30/50
10^4	3/50
10^3	0/50
10^3	7/50
Growth rate assays (table 1)
2015-07-02
Time	JB5-A/λ
2	74 1ul-2
3	38 1ul-3
4	216 1ul-3
	r = 1.6869
2015-07-08	JB5-A/λ
2	154 1ul-2
3	75 1ul-3
4	474 1ul-3
	r = 1.7134
2015-07-09
Time	A/λ-1	JB5-A/λ-3
2	606 1ul-1	135 1ul-2
3	63 1ul-3	80 1ul-3
4	24 1ul-4	20 1ul-4
	r = 1.83946	r = 1.34781
2015-07-15
Time	A/lambda	f1-infected A/λ
2	66 1ul-2	22 1ul-2
3	60 1ul-3	175 1ul-2
4	53 1ul-4	77 1ul-3
	r=2.19290	r=1.77767
2015-07-16
Time	A/lambda	f1-infected A/λ
2	41 1ul-2	67 1ul-2
3	36 1ul-3	41 1ul-3
4	19 1ul-4	161 1ul-3
	r = 1.91802	r=1.58965
Carrying Capacity	Alambda(overnight)	f1-infected(overnight)
2015-07-02	28 1ul-5	90 1ul-4
2015-07-09	43 1ul-5	21 1ul-4
2015-07-08	25 1ul-5	37 1ul-4
2017-07-16	31 1ul-5	66 1ul-4
f1 production
2016-02-13	phage output=2.3/min (1hr to 5hr)
Time	LB	JB5
1	59 (1ul -1)	240 (1ul -2)
4	340 (1ul -2)	2 (1ul -6)
5	15 (1ul -4)	15 (1ul -6)
2016-02-17	phage output=0.98/min (1hr to 5hr)
Time	LB	JB5
1	269 (1ul -1)	5 (1ul -4)
4	195 (1ul -3)	8 (1ul -6)
5	51 (1ul -4)	23 (1ul -6)
