# Supplementary material for: Virus wars: using one virus to block the spread of another
Source: PeerJ. 2016 Jun 29;4:e2166. doi: 10.7717/peerj.2166 (PMC4933091; doi:10.7717/peerj.2166)
Supplement: Supplemental Information 2 [file peerj-04-2166-s002.nb]

(* Content-type: application/vnd.wolfram.mathematica *)

(*** Wolfram Notebook File ***)
(* http://www.wolfram.com/nb *)

(* CreatedBy='Mathematica 10.1' *)

(*CacheID: 234*)
(* Internal cache information:
NotebookFileLineBreakTest
NotebookFileLineBreakTest
NotebookDataPosition[       158,          7]
NotebookDataLength[     69792,       1397]
NotebookOptionsPosition[     68961,       1363]
NotebookOutlinePosition[     69405,       1382]
CellTagsIndexPosition[     69362,       1379]
WindowFrame->Normal*)

(* Beginning of Notebook Content *)
Notebook[{

Cell[CellGroupData[{
Cell["Numerical Solutions For Unary Vaccine", "Title",
 CellChangeTimes->{{3.653247233718869*^9, 3.653247243230265*^9}, {
   3.6614597779858513`*^9, 3.661459782037195*^9}, 3.6639515586153393`*^9}],

Cell["Compound variable function Cp", "Title",
 CellChangeTimes->{{3.653247233718869*^9, 3.653247243230265*^9}, {
  3.6573802159264174`*^9, 3.6573802243660326`*^9}, {3.6614597975047407`*^9, 
  3.661459802431547*^9}}],

Cell[CellGroupData[{

Cell["Scott\[CloseCurlyQuote]s Code", "Section",
 CellChangeTimes->{{3.664754544672811*^9, 3.664754548438425*^9}, {
  3.664754798173745*^9, 3.664754800267503*^9}}],

Cell["\<\
Pars is now a matrix of parameters. Each row is a single simulation run. I \
have set it up with three, but you can set it up to do however many you want. \
You just need to add rows to the Pars matrix and change the for loop to run \
through them all (the i<= in the loop). It will save all your plots in \
\[OpenCurlyDoubleQuote]Plots\[CloseCurlyDoubleQuote] and you can barf them \
out at will.\
\>", "Text",
 CellChangeTimes->{{3.6647548240957155`*^9, 3.6647549082679005`*^9}}],

Cell[BoxData[
 RowBox[{
  RowBox[{"Pars", "=", 
   RowBox[{"{", 
    RowBox[{"(*", 
     RowBox[{
      RowBox[{"{", 
       RowBox[{
        RowBox[{
         SubscriptBox["b", "v"], "\[Rule]", "0.5"}], ",", 
        RowBox[{
         SubscriptBox["b", "L"], "\[Rule]", "300"}], ",", 
        RowBox[{
         SubscriptBox["k", "v"], "\[Rule]", ".0000000001"}], ",", 
        RowBox[{
         SubscriptBox["k", "L"], "\[Rule]", ".0000000001"}], ",", 
        RowBox[{
         SubscriptBox["r", "u"], "\[Rule]", ".034"}], ",", 
        RowBox[{
         SubscriptBox["r", "v"], "\[Rule]", ".027"}], ",", 
        RowBox[{"\[Tau]", "\[Rule]", "45"}], ",", " ", 
        RowBox[{"X", "\[Rule]", "2800000000"}], ",", " ", 
        RowBox[{"Y", " ", "\[Rule]", " ", "640000000"}]}], "}"}], ","}], 
     "*)"}], 
    RowBox[{"{", 
     RowBox[{
      RowBox[{
       SubscriptBox["b", "v"], "\[Rule]", "1"}], ",", 
      RowBox[{
       SubscriptBox["b", "L"], "\[Rule]", "300"}], ",", 
      RowBox[{
       SubscriptBox["k", "v"], "\[Rule]", ".0000000001"}], ",", 
      RowBox[{
       SubscriptBox["k", "L"], "\[Rule]", ".0000000001"}], ",", 
      RowBox[{
       SubscriptBox["r", "u"], "\[Rule]", ".034"}], ",", 
      RowBox[{
       SubscriptBox["r", "v"], "\[Rule]", ".027"}], ",", 
      RowBox[{"\[Tau]", "\[Rule]", "45"}], ",", " ", 
      RowBox[{"X", "\[Rule]", "2800000000"}], ",", " ", 
      RowBox[{"Y", " ", "\[Rule]", " ", "640000000"}]}], "}"}], 
    RowBox[{"(*", 
     RowBox[{",", 
      RowBox[{"{", 
       RowBox[{
        RowBox[{
         SubscriptBox["b", "v"], "\[Rule]", "2"}], ",", 
        RowBox[{
         SubscriptBox["b", "L"], "\[Rule]", "300"}], ",", 
        RowBox[{
         SubscriptBox["k", "v"], "\[Rule]", ".0000000001"}], ",", 
        RowBox[{
         SubscriptBox["k", "L"], "\[Rule]", ".0000000001"}], ",", 
        RowBox[{
         SubscriptBox["r", "u"], "\[Rule]", ".034"}], ",", 
        RowBox[{
         SubscriptBox["r", "v"], "\[Rule]", ".027"}], ",", 
        RowBox[{"\[Tau]", "\[Rule]", "45"}], ",", " ", 
        RowBox[{"X", "\[Rule]", "2800000000"}], ",", " ", 
        RowBox[{"Y", " ", "\[Rule]", " ", "640000000"}]}], "}"}]}], "*)"}], 
    "}"}]}], ";"}]], "Input",
 CellChangeTimes->{{3.6533219919140224`*^9, 3.6533221142859025`*^9}, {
   3.6533222280376496`*^9, 3.65332222937392*^9}, {3.653322266229486*^9, 
   3.6533222737896023`*^9}, 3.6533228795504074`*^9, {3.655035981141905*^9, 
   3.6550360881161947`*^9}, {3.655036163532299*^9, 3.655036184002657*^9}, {
   3.655036304665697*^9, 3.655036315464355*^9}, {3.6550368033609943`*^9, 
   3.655036807479734*^9}, {3.655036839456669*^9, 3.65503684370313*^9}, {
   3.65503717954711*^9, 3.655037180361865*^9}, {3.655037670202064*^9, 
   3.655037728081153*^9}, {3.655038162641294*^9, 3.655038163474016*^9}, {
   3.655054939428729*^9, 3.655054941059822*^9}, {3.657371049765905*^9, 
   3.657371102751936*^9}, {3.6573714375764437`*^9, 3.657371451120082*^9}, 
   3.657371510746255*^9, {3.657389575436434*^9, 3.657389604933708*^9}, {
   3.657390370576404*^9, 3.657390382927513*^9}, 3.65739531733325*^9, {
   3.65739551893309*^9, 3.657395519595656*^9}, {3.6574639639662523`*^9, 
   3.657463964730229*^9}, {3.6574660344271297`*^9, 3.657466045169983*^9}, 
   3.65746624665975*^9, 3.657466342206347*^9, {3.6574663768000793`*^9, 
   3.6574663771365213`*^9}, {3.657467663109524*^9, 3.657467668834259*^9}, {
   3.6574685484214897`*^9, 3.6574685535839252`*^9}, 3.657931002150733*^9, {
   3.657931138736627*^9, 3.657931139711163*^9}, {3.659311371043579*^9, 
   3.659311372285344*^9}, 3.6593663911973658`*^9, {3.6630293167090263`*^9, 
   3.663029353742655*^9}, 3.663260376082253*^9, {3.6639516593167562`*^9, 
   3.663951664684347*^9}, {3.663951780351103*^9, 3.663951781127252*^9}, {
   3.663951880845768*^9, 3.6639519308449793`*^9}, {3.663951980562537*^9, 
   3.663952004967473*^9}, {3.663952049044704*^9, 3.663952058488566*^9}, 
   3.663952440524371*^9, {3.663952934433798*^9, 3.663952939277381*^9}, {
   3.664754563266668*^9, 3.66475459517298*^9}, {3.664820219010116*^9, 
   3.664820222826147*^9}, {3.6648220667976*^9, 3.664822072819742*^9}, {
   3.664823567825068*^9, 3.664823578565493*^9}, {3.6648236209010267`*^9, 
   3.664823662911772*^9}, {3.6648238918423853`*^9, 3.664823899536618*^9}, {
   3.664824159655711*^9, 3.6648241633663054`*^9}, {3.664824209366243*^9, 
   3.664824216732747*^9}, {3.6648242535707808`*^9, 3.664824258352222*^9}, {
   3.664825278067916*^9, 3.664825279019937*^9}, {3.664825319232945*^9, 
   3.664825320296343*^9}, {3.664825613361779*^9, 3.664825616865374*^9}, {
   3.66482619868766*^9, 3.664826222251472*^9}, {3.6648263503921824`*^9, 
   3.664826351151596*^9}, {3.664826647809803*^9, 3.664826653056911*^9}, {
   3.670787599766759*^9, 3.670787613893362*^9}}],

Cell[CellGroupData[{

Cell[BoxData[
 RowBox[{
  RowBox[{"Module", "[", 
   RowBox[{
    RowBox[{"{", "i", "}"}], ",", 
    RowBox[{
     RowBox[{"Plots", "=", 
      RowBox[{"{", "}"}]}], ";", 
     RowBox[{"For", "[", 
      RowBox[{
       RowBox[{"i", "=", "1"}], ",", 
       RowBox[{"i", "\[LessEqual]", "1"}], ",", 
       RowBox[{"i", "++"}], ",", 
       RowBox[{
        RowBox[{
         RowBox[{"Cu", "[", "t", "]"}], "=", 
         RowBox[{"(", "  ", 
          RowBox[{"1", "-", " ", 
           RowBox[{"(", 
            RowBox[{
             RowBox[{"(", 
              RowBox[{
               RowBox[{
                SubscriptBox["H", "u"], "[", "t", "]"}], "+", "  ", 
               RowBox[{
                SubscriptBox["H", "v"], "[", "t", "]"}]}], ")"}], "/", " ", 
             "X"}], ")"}]}], "   ", ")"}]}], ";", "\[IndentingNewLine]", 
        RowBox[{
         RowBox[{"Cv", "[", "t", "]"}], "=", 
         RowBox[{"(", "  ", 
          RowBox[{"1", "-", " ", 
           RowBox[{"(", 
            RowBox[{
             RowBox[{"(", 
              RowBox[{
               RowBox[{
                SubscriptBox["H", "u"], "[", "t", "]"}], "+", "  ", 
               RowBox[{
                SubscriptBox["H", "v"], "[", "t", "]"}]}], ")"}], "/", " ", 
             "Y"}], ")"}]}], "   ", ")"}]}], ";", 
        RowBox[{"Sols", "=", 
         RowBox[{"NDSolve", "[", "\[IndentingNewLine]", "\[IndentingNewLine]", 
          RowBox[{
           RowBox[{"{", " ", "\[IndentingNewLine]", 
            RowBox[{
             RowBox[{
              RowBox[{
               RowBox[{"V", "'"}], "[", "t", "]"}], "\[Equal]", 
              RowBox[{"(", 
               RowBox[{
                RowBox[{
                 RowBox[{
                  RowBox[{"-", 
                   SubscriptBox["k", "v"]}], 
                  RowBox[{"V", "[", "t", "]"}], " ", 
                  RowBox[{
                   SubscriptBox["H", "u"], "[", "t", "]"}]}], "+", 
                 RowBox[{
                  SubscriptBox["b", "v"], 
                  RowBox[{
                   SubscriptBox["H", "v"], "[", "t", "]"}]}]}], " ", "/.", 
                RowBox[{"Pars", "[", 
                 RowBox[{"[", "i", "]"}], "]"}]}], ")"}]}], ",", " ", 
             "\[IndentingNewLine]", "\[IndentingNewLine]", 
             RowBox[{
              RowBox[{
               RowBox[{"L", "'"}], "[", "t", "]"}], "\[Equal]", 
              RowBox[{"(", 
               RowBox[{
                RowBox[{"(", 
                 RowBox[{
                  RowBox[{
                   SubscriptBox["b", "L"], 
                   SubscriptBox["k", "L"], 
                   RowBox[{"L", "[", 
                    RowBox[{"t", "-", "\[Tau]"}], "]"}], 
                   RowBox[{
                    SubscriptBox["H", "u"], "[", 
                    RowBox[{"t", "-", "\[Tau]"}], "]"}]}], "-", 
                  RowBox[{
                   SubscriptBox["k", "L"], 
                   RowBox[{"L", "[", "t", "]"}], 
                   RowBox[{
                    SubscriptBox["H", "u"], "[", "t", "]"}]}]}], ")"}], "/.", 
                RowBox[{"Pars", "[", 
                 RowBox[{"[", "i", "]"}], "]"}]}], ")"}]}], ",", 
             "\[IndentingNewLine]", "\[IndentingNewLine]", 
             RowBox[{
              RowBox[{
               RowBox[{
                SubscriptBox["H", "u"], "'"}], "[", "t", "]"}], "\[Equal]", 
              RowBox[{"(", 
               RowBox[{
                RowBox[{"(", "  ", 
                 RowBox[{
                  RowBox[{
                   SubscriptBox["r", "u"], 
                   RowBox[{
                    SubscriptBox["H", "u"], "[", "t", "]"}], 
                   RowBox[{"Cu", "[", "t", "]"}]}], "-", 
                  RowBox[{
                   SubscriptBox["k", "v"], 
                   RowBox[{"V", "[", "t", "]"}], 
                   RowBox[{
                    SubscriptBox["H", "u"], "[", "t", "]"}]}], "  ", "-", 
                  RowBox[{
                   SubscriptBox["k", "L"], 
                   RowBox[{"L", "[", "t", "]"}], 
                   RowBox[{
                    SubscriptBox["H", "u"], "[", "t", "]"}]}]}], "       ", 
                 ")"}], "/.", 
                RowBox[{"Pars", "[", 
                 RowBox[{"[", "i", "]"}], "]"}]}], ")"}]}], ",", 
             "\[IndentingNewLine]", "\[IndentingNewLine]", 
             RowBox[{
              RowBox[{
               RowBox[{
                SubscriptBox["H", "v"], "'"}], "[", "t", "]"}], "\[Equal]", 
              RowBox[{"(", " ", 
               RowBox[{
                RowBox[{"(", 
                 RowBox[{
                  RowBox[{
                   SubscriptBox["r", "v"], 
                   RowBox[{
                    SubscriptBox["H", "v"], "[", "t", "]"}], 
                   RowBox[{"Cv", "[", "t", "]"}]}], "+", 
                  RowBox[{
                   SubscriptBox["k", "v"], 
                   RowBox[{"V", "[", "t", "]"}], 
                   RowBox[{
                    SubscriptBox["H", "u"], "[", "t", "]"}]}]}], ")"}], 
                "        ", "/.", 
                RowBox[{"Pars", "[", 
                 RowBox[{"[", "i", "]"}], "]"}]}], ")"}]}], ",", 
             "\[IndentingNewLine]", "\[IndentingNewLine]", 
             RowBox[{
              RowBox[{
               SubscriptBox["H", "v"], "[", "0", "]"}], "\[Equal]", "0"}], 
             ",", 
             RowBox[{
              RowBox[{"L", "[", 
               RowBox[{"t", "/;", 
                RowBox[{"t", "\[LessEqual]", " ", "0"}]}], "]"}], "\[Equal]", 
              "0"}], ",", 
             RowBox[{
              RowBox[{"V", "[", "0", "]"}], "\[Equal]", "100000"}], ",", 
             RowBox[{
              RowBox[{
               SubscriptBox["H", "u"], "[", 
               RowBox[{"t", "/;", 
                RowBox[{"t", "\[LessEqual]", "0"}]}], "]"}], "\[Equal]", 
              "100000000"}], ",", "\[IndentingNewLine]", 
             RowBox[{"WhenEvent", "[", 
              RowBox[{
               RowBox[{"t", "\[Equal]", "60"}], " ", ",", 
               RowBox[{"{", 
                RowBox[{
                 RowBox[{"L", "[", "t", "]"}], "\[Rule]", " ", "100000"}], 
                "}"}]}], "]"}], ",", "\[IndentingNewLine]", 
             RowBox[{"WhenEvent", "[", 
              RowBox[{
               RowBox[{"t", "\[Equal]", "120"}], " ", ",", 
               RowBox[{"{", 
                RowBox[{
                 RowBox[{
                  RowBox[{"V", "[", "t", "]"}], "\[Rule]", " ", 
                  RowBox[{
                   RowBox[{"V", "[", "t", "]"}], "/", "10"}]}], ",", 
                 RowBox[{
                  RowBox[{
                   SubscriptBox["H", "u"], "[", "t", "]"}], "\[Rule]", " ", 
                  RowBox[{
                   RowBox[{
                    SubscriptBox["H", "u"], "[", "t", "]"}], "/", "10"}]}], 
                 ",", " ", 
                 RowBox[{
                  RowBox[{
                   SubscriptBox["H", "v"], "[", "t", "]"}], "\[Rule]", 
                  RowBox[{
                   RowBox[{
                    SubscriptBox["H", "v"], "[", "t", "]"}], "/", "10"}]}], 
                 ",", 
                 RowBox[{
                  RowBox[{"L", "[", "t", "]"}], "\[Rule]", " ", 
                  RowBox[{
                   RowBox[{"L", "[", "t", "]"}], "/", "10"}]}]}], "}"}]}], 
              "]"}], ",", "\[IndentingNewLine]", 
             RowBox[{"WhenEvent", "[", " ", 
              RowBox[{
               RowBox[{"t", "\[Equal]", "300"}], ",", 
               RowBox[{"{", 
                RowBox[{
                 RowBox[{
                  RowBox[{"V", "[", "t", "]"}], "\[Rule]", " ", 
                  RowBox[{
                   RowBox[{"V", "[", "t", "]"}], "/", "10"}]}], ",", " ", 
                 RowBox[{
                  RowBox[{
                   SubscriptBox["H", "u"], "[", "t", "]"}], "\[Rule]", " ", 
                  RowBox[{
                   RowBox[{
                    SubscriptBox["H", "u"], "[", "t", "]"}], "/", "10"}]}], 
                 ",", " ", 
                 RowBox[{
                  RowBox[{
                   SubscriptBox["H", "v"], "[", "t", "]"}], "\[Rule]", 
                  RowBox[{
                   RowBox[{
                    SubscriptBox["H", "v"], "[", "t", "]"}], "/", "10"}]}], 
                 ",", 
                 RowBox[{
                  RowBox[{"L", "[", "t", "]"}], "\[Rule]", " ", 
                  RowBox[{
                   RowBox[{"L", "[", "t", "]"}], "/", "10"}]}]}], "}"}]}], 
              "]"}]}], "}"}], ",", "\[IndentingNewLine]", 
           "\[IndentingNewLine]", "\[IndentingNewLine]", 
           RowBox[{"{", 
            RowBox[{
             RowBox[{"V", "[", "t", "]"}], ",", 
             RowBox[{
              SubscriptBox["H", "u"], "[", "t", "]"}], ",", 
             RowBox[{
              SubscriptBox["H", "v"], "[", "t", "]"}], ",", 
             RowBox[{"L", "[", "t", "]"}]}], "}"}], ",", 
           RowBox[{"{", 
            RowBox[{"t", ",", "0", ",", "600"}], "}"}], " ", ",", 
           RowBox[{"StartingStepSize", "\[Rule]", " ", 
            RowBox[{"1", "/", "20"}]}], ",", 
           RowBox[{"Method", "->", "\"\<ExplicitRungeKutta\>\""}]}], "  ", 
          "]"}]}], ";", "\[IndentingNewLine]", "\[IndentingNewLine]", 
        RowBox[{"data0", "=", " ", 
         RowBox[{"Table", "[", 
          RowBox[{
           RowBox[{
            RowBox[{"{", 
             RowBox[{
              SubscriptBox["b", "v"], ",", 
              SubscriptBox["k", "L"], ",", 
              SubscriptBox["k", "v"], ",", 
              SubscriptBox["r", "u"], ",", 
              SubscriptBox["r", "v"], ",", "X", ",", "Y"}], "}"}], "/.", 
            "Pars"}], ",", "1"}], "]"}]}], ";", "\[IndentingNewLine]", 
        RowBox[{"data2", "=", " ", 
         RowBox[{"Prepend", "[", 
          RowBox[{"data0", ",", 
           RowBox[{"{", 
            RowBox[{
            "\"\<bv\>\"", ",", "\"\<KL\>\"", ",", "\"\<kv\>\"", ",", 
             "\"\<ru\>\"", ",", "\"\<rv\>\"", ",", "\"\<X\>\"", ",", 
             "\"\<Y\>\""}], "}"}]}], "]"}]}], ";", "\[IndentingNewLine]", 
        RowBox[{"(*", 
         RowBox[{
          RowBox[{"Export", "[", 
           RowBox[{"\"\<Box Sync/mss/paff/fig1a.csv\>\"", ",", "data2"}], 
           "]"}], ";"}], "*)"}], "\[IndentingNewLine]", 
        RowBox[{"data1", " ", "=", " ", 
         RowBox[{"Table", "[", 
          RowBox[{
           RowBox[{
            RowBox[{"{", 
             RowBox[{"t", ",", 
              RowBox[{
               SubscriptBox["H", "u"], "[", "t", "]"}], ",", 
              RowBox[{
               SubscriptBox["H", "v"], "[", "t", "]"}], ",", 
              RowBox[{"V", "[", "t", "]"}], ",", 
              RowBox[{"L", "[", "t", "]"}]}], "}"}], "/.", "Sols"}], " ", ",", 
           RowBox[{"{", 
            RowBox[{"t", ",", "0", ",", "400", ",", ".1"}], "}"}]}], "]"}]}], 
        ";", "\[IndentingNewLine]", 
        RowBox[{"data3", " ", "=", " ", 
         RowBox[{"Prepend", "[", 
          RowBox[{"data1", ",", 
           RowBox[{"{", "\"\<{t,Hu,Hv,V,L}\>\"", "}"}]}], "]"}]}], ";", 
        "\[IndentingNewLine]", 
        RowBox[{"data4", " ", "=", " ", 
         RowBox[{"Join", "[", 
          RowBox[{"data2", ",", "data3"}], "]"}]}], ";", 
        "\[IndentingNewLine]", 
        RowBox[{"Export", "[", 
         RowBox[{"\"\<Box Sync/mss/paff/fig7.csv\>\"", ",", "data4"}], "]"}], 
        ";", "\[IndentingNewLine]", "\[IndentingNewLine]", 
        RowBox[{"Plots", "=", 
         RowBox[{"Append", "[", 
          RowBox[{"Plots", ",", 
           RowBox[{"LogPlot", "[", 
            RowBox[{
             RowBox[{"{", 
              RowBox[{
               RowBox[{"Evaluate", " ", "[", 
                RowBox[{
                 RowBox[{
                  SubscriptBox["H", "u"], "[", "t", "]"}], "/.", 
                 "\[VeryThinSpace]", "Sols"}], "]"}], ",", 
               RowBox[{"Evaluate", " ", "[", 
                RowBox[{
                 RowBox[{
                  SubscriptBox["H", "v"], "[", "t", "]"}], "/.", 
                 "\[VeryThinSpace]", "Sols"}], "]"}], ",", 
               RowBox[{"Evaluate", " ", "[", 
                RowBox[{
                 RowBox[{"V", "[", "t", "]"}], "/.", "\[VeryThinSpace]", 
                 "Sols"}], "]"}], ",", 
               RowBox[{"Evaluate", " ", "[", 
                RowBox[{
                 RowBox[{"L", "[", "t", "]"}], "/.", "\[VeryThinSpace]", 
                 "Sols"}], "]"}]}], "}"}], ",", 
             RowBox[{"{", 
              RowBox[{"t", ",", "0", ",", "600"}], "}"}], ",", 
             RowBox[{"PlotRange", "\[Rule]", 
              RowBox[{"{", 
               RowBox[{"0.01", ",", "1000000000000"}], "}"}]}], ",", 
             RowBox[{"Frame", "\[Rule]", "True"}], ",", 
             RowBox[{"PlotStyle", "\[Rule]", 
              RowBox[{"{", 
               RowBox[{"Red", ",", "Blue", ",", "Green", ",", "Gray"}], 
               "}"}]}], ",", 
             RowBox[{"PlotLegends", "\[Rule]", 
              RowBox[{"{", 
               RowBox[{
               "\"\<\!\(\*SubscriptBox[\(H\), \(u\)]\)\>\"", ",", 
                "\"\<\!\(\*SubscriptBox[\(H\), \(v\)]\)\>\"", ",", 
                "\"\<V\>\"", ",", "\"\<L\>\""}], "}"}]}]}], "]"}]}], 
          "]"}]}]}]}], "]"}], ";", 
     RowBox[{"Clear", "[", "t", "]"}]}]}], "]"}], ";"}]], "Input",
 CellChangeTimes->{{3.6647546505324945`*^9, 3.664754691813978*^9}, {
   3.6647547473297896`*^9, 3.664754776611145*^9}, 3.66482401957695*^9, {
   3.664824128062801*^9, 3.664824133012292*^9}, {3.664824374584714*^9, 
   3.664824377823333*^9}, {3.664824759907922*^9, 3.664824768866061*^9}, {
   3.6648248620463457`*^9, 3.664824944632897*^9}, {3.6648250240135307`*^9, 
   3.6648250698294363`*^9}, {3.6648251294245872`*^9, 3.664825132758387*^9}, 
   3.664825554042103*^9, {3.664825691439221*^9, 3.664825701786475*^9}, {
   3.664825951827326*^9, 3.6648259819663057`*^9}, 3.664826149515196*^9, {
   3.664826384469267*^9, 3.664826407578079*^9}, 3.6648264494271193`*^9, 
   3.664826518572137*^9, {3.664826597515459*^9, 3.664826606424653*^9}, {
   3.664827064430694*^9, 3.664827084585787*^9}, {3.670775502485139*^9, 
   3.670775534937093*^9}, {3.670775577989744*^9, 3.670775581082507*^9}, 
   3.670775613781657*^9, {3.670775661313324*^9, 3.670775689541376*^9}, {
   3.670775805117708*^9, 3.6707758437584667`*^9}, {3.670775884463539*^9, 
   3.670775887660492*^9}, {3.670780790144083*^9, 3.670780804940618*^9}, {
   3.6707808423829308`*^9, 3.670780844797059*^9}, {3.67078091269031*^9, 
   3.670781017173044*^9}, {3.670781054045629*^9, 3.6707810690581303`*^9}, {
   3.670781485482472*^9, 3.670781494270692*^9}, 3.670781921731792*^9, 
   3.670781963931863*^9, {3.670782036550866*^9, 3.6707820404906816`*^9}, {
   3.6707822487246227`*^9, 3.670782274591199*^9}, {3.67078256050224*^9, 
   3.6707825872689533`*^9}, {3.670783191270933*^9, 3.6707832682803707`*^9}, {
   3.6707833023402557`*^9, 3.670783306411146*^9}, {3.670783429431684*^9, 
   3.670783457018015*^9}, 3.6707834923559427`*^9, 3.6707835564103413`*^9, {
   3.6707836075468607`*^9, 3.6707836230441217`*^9}, {3.670783669268075*^9, 
   3.670783707049608*^9}, {3.670783773498004*^9, 3.6707838067250223`*^9}, {
   3.670783842759695*^9, 3.670783843703354*^9}, {3.6707838762731733`*^9, 
   3.670783879846719*^9}, {3.6707842547257853`*^9, 3.670784266385338*^9}, {
   3.6707843052078953`*^9, 3.6707844106160173`*^9}, {3.670784506230179*^9, 
   3.670784506541376*^9}, {3.670784597489805*^9, 3.670784612861553*^9}, {
   3.670784650635713*^9, 3.6707847298340597`*^9}, {3.670785248985272*^9, 
   3.6707853469836597`*^9}, {3.670786275581253*^9, 3.670786307819034*^9}, {
   3.670786344131947*^9, 3.6707863528976507`*^9}, {3.670786385287644*^9, 
   3.670786406923709*^9}, {3.670786453893908*^9, 3.670786485546748*^9}, {
   3.670786516730393*^9, 3.670786542879451*^9}, {3.670786858593541*^9, 
   3.670786859031636*^9}, {3.670787023042634*^9, 3.670787099374967*^9}, {
   3.670787151424781*^9, 3.670787171595767*^9}, {3.670787212097472*^9, 
   3.670787299922698*^9}, {3.6707873585226583`*^9, 3.670787370640785*^9}, {
   3.670787509635826*^9, 3.6707875143617764`*^9}, 3.6707877134622173`*^9, {
   3.670787790603271*^9, 3.670787791064682*^9}, {3.670788027274469*^9, 
   3.670788035095649*^9}, {3.670788103740589*^9, 3.670788104256857*^9}, {
   3.670788309265139*^9, 3.670788311366036*^9}, {3.670788362361421*^9, 
   3.670788403330578*^9}, {3.67078844790783*^9, 3.670788448888956*^9}, 
   3.670788631569669*^9, {3.6707887215078707`*^9, 3.670788779387061*^9}, {
   3.6707910821863956`*^9, 3.670791127146982*^9}, {3.670791174298036*^9, 
   3.670791189173983*^9}}],

Cell[BoxData[
 RowBox[{
  StyleBox[
   RowBox[{"NDSolve", "::", "ihist"}], "MessageName"], 
  RowBox[{
  ":", " "}], "\<\"Conditions given at \[NoBreak]\\!\\(\\*RowBox[{\\\"t\\\"}]\
\\)\[NoBreak] = \[NoBreak]\\!\\(\\*RowBox[{\\\"0.`\\\"}]\\)\[NoBreak] will be \
interpreted as initial history functions for \[NoBreak]\\!\\(\\*RowBox[{\\\"t\
\\\", \\\"/;\\\", RowBox[{\\\"t\\\", \\\"\[LessEqual]\\\", \\\"0.`\\\"}]}]\\)\
\[NoBreak]. \\!\\(\\*ButtonBox[\\\"\[RightSkeleton]\\\", \
ButtonStyle->\\\"Link\\\", ButtonFrame->None, \
ButtonData:>\\\"paclet:ref/NDSolve\\\", ButtonNote -> \\\"NDSolve::ihist\\\"]\
\\)\"\>"}]], "Message", "MSG",
 CellChangeTimes->{
  3.670788599310495*^9, {3.6707886431696777`*^9, 3.670788681542289*^9}, {
   3.67078873885716*^9, 3.670788781139504*^9}, 3.6707912055011806`*^9, 
   3.6707912677042723`*^9}]
}, Open  ]],

Cell[BoxData[""], "Input",
 CellChangeTimes->{{3.670783827217134*^9, 3.670783832118826*^9}, 
   3.670783889978777*^9}],

Cell[CellGroupData[{

Cell[BoxData["Plots"], "Input",
 CellChangeTimes->{{3.6647547567985725`*^9, 3.664754757532938*^9}}],

Cell[BoxData[
 RowBox[{"{", 
  TemplateBox[{GraphicsBox[{{{{}, {}, {
         Directive[
          Opacity[1.], 
          AbsoluteThickness[1.6], 
          RGBColor[1, 0, 0]], 
         LineBox[CompressedData["
1:eJwVlHk4lekfxinKPqgoU0IhS+J9j6WSc9uXszjH4Sh+WmSkyDJttMieSUzE
OEoxNCE1BmUqyRqSZJsMGZVQESIcRfze/niu5/pc13099/f5bureQS4/LRER
ERFQ5/tdyp+fHr39waJfNqSm2J/AL/W7u7hJDfQr3sS8+WECF3uiTqkmddEj
a+jrGwMJpA6kPhNLekcnLW6p9YUQ+O3D1RlhopDOl6qSkQwloBygkTCRuByi
J2v9PGIIuN/2cRtLVIbAiFw7nElA+Cz2wcdEbQh+v7FY+oxA6co22bgEM5wx
jvkj2phEsB6ttWK7FazSbog+SCHRZ2q/uI5nBa3Gx9lrU0mwbDwMwg9Zoc3S
tjU8jYSuV8QFiwwr8GxWdVsKSAwmNTtUzlihYeq+Z81VEh6TPtVVxdYQiwyl
F+aTsL6fVlKrbQv3yEIryUckSh7nv9lAt4W2yg65XZUk1NrL5WP4tnA5ZymZ
X0ViYfhNoE2sLf57VBlmXUvi3loDvcf9tpBu/bUoqJGEfkR9bv1VO6SG71QT
tJNQshemPlnhgIzyrn0TgyQmGxmzGzc74MEOVw3iHYlnTtmeEXYOeGI6lRn8
nkQM21HDNMwBlmYVIUPDlN7tStH1PgeM541ZlY6TaOkaVxSZdYBMsVT0q08k
CnbZHPdUcATHZ6hRYpLEXq9Rc0UbR8iqa3zhTlHv+9CbzhY4wmbnn8XlsyTy
hy5tflnjiPx3/3xs/kL5+b2/aNLriJXpl2k9X0lsC0h2H5Vzgjpxgvd+ntIf
eTvgcdQJrXul+C0iNMRMmzqUJTpBrzfmXLkoDXtOXChUyHNCTp95QO4SGpRO
Gf/c2O0Ei1nfcG8xSh91btGYzsB657Jf05fTsFes1zt5JwNR6guEqwQN2+MM
6z+GMODYc6lAUpKGyV+6L+ReZ4BgS4x5SdHQIm3waaGCgWN6gxrzFBckRvE8
uhiQU2qaTZam3kvWU1GQYiLhhxnDXBkazFdEnAnYwERfb0ffOlkalNM6XzeY
M+EberkuieJJJR2bDXwmkl65h09T3CI4kxcexIR8znAuV46GmyrtUj3xTLAC
XjTmUBybqRVonMOEqrTy6fcU71U91XaxnAmyf8Je4wfKL/s57WMnEwUtj4ud
KV6tsVFgP8YEEdy9NZjiz7mhcznLWfDt1PaMprhF89nuBTUWoiP0EuIpvpmn
XrNrGwtHX+RtPUtxnM5xzbs8Fpr+CW71pXhfYVO8/GEWUkyNSi2++21e/9E/
joW6IQP6su9+RUecG7JYaOuWffqQim/KsLFE4z4Lo7zkG/sofl6yVim8nYWt
v3mqTFH/vUkLCeseYaErpt33CMVxZY97aeJsdFw/X91H5W+fmQouqrKhN7ho
b/w9nw8Cc0dM2TC6rLTjOJXv1ea1y+y5bAyXdVRnU/X4XKF8KOcQG8l/nxor
peo3yzXMYEax4R1QJl5N1Xd+0KFxJoONE3wzvXtU/UVO7hNmF7NRLvfXBcEy
GsTkTmoxnrDhaM7m7BOnQSInxW36NRsx4hdTFaj+kTUpjMmaZWNLsGRw/vf+
2t3b/1nbGea3NqrGLZJQmZxSuEZ3hqYgYqrpGwnVOFlLB3dnGOxdf3ByjoSG
ilbwZKAzUgQfD8xR/a79p0VWZpwzGBHFHQNCal6t3FvsrjmjlD4Qe3uahOGL
oG+f7jpjpCOU7fqZhNlCtqftoDPknEQI0zES5in3z4/PO2PSur48eITaDys+
9DKlOKibt9saTc2vZp6ojFCdg1VvJk5v7iexaSJxQ/NmDozTK/bU9FH7abvK
9t+3cuARtTNI9yUJg+fEIQaXg69eOd2HOyj/NZWRal4cMDI+zNk+J0HsZ2RM
+3FwzmRLz3ATCRPh/sasCA6W/hU/cKmais/y06ujFzioOKgTnfqQmt+E00JH
AQfXbVRrPf4mQV+fpjVVRPkXy14xvEXC6qC6xZNyDi5ydrua3yBhU3rb7VoD
B/1VZpPi2SQc7OtjHF5xULRz8O8mat86Jbtkrhvh4G1nxL3qBBLMl32lkzMc
PNVfxwmMIcEJEvZnynGhaCT8/dVREi73o7+GqHCx9HXl16wAEq5L5RXttbgI
kx7cJOtDYlf6JsuJHVx0XpaSHOSS8K7clWV7mItYWj6doUPCR3KoTCWMi9mO
7HZClYQv7+eW8Rgu/H6G5F1FEv7vzn/LyKT0xHFWxFcCgUbKq4LyubizZH9P
3SiB4FO5+jZ3uAjKLZG+8prA0R8eeo495aJe7VjG5zoCx3c5HKnt4mIyODw/
pIxAaG7necFbLr4oKdeG5hE4bTp632qOC03V/JE18QRi96iuTtd1wYuYGb8Q
awIWPk+fHDR1wRrxFYVBWwjM+IWeMrdxwfHFcJ9WFYKKs73vjZcLRN7aqhWP
G8EpNu4P/WQXLLNtW/kw2QhLzpPui1ddcMlMojkj1AjlSa8l2m+6oH/6jG7z
biPoC7YFnKhzwY+q9uU6OkaQKxwjaoQueJPyr3HBXUPUF10ZSBXjoXV8NFom
3RBn7zj8dkCBh6GXnYEPTxjiU0XOFxk9Hnr/lE9aNDFERyu/yn03D1KaKZsl
PbZAMPOINVrHQ+HLpb5Ro/rgzPkvVrbxsBBHUzidoQ9JkTXFKX08zCUT9eI2
+jgpeWSl2SwPAU4bdZ6k6sFrrfbLKD1X+Dvy+PKautCw+tVvdYortP5951cq
oo0eO3OVkWuu2GK3YHInTQuXGB+eVhS6IrFwU4SdjhbE3Ky37H/siiLjOi01
pibeHRBO3551hUbYC9atiA24lbgn2nqPG+amZXQznNbDI3Kpe4+/G5qrn3WV
MlQhcSxPNyTUDQUX9GbkndZh///G264lu2FB1KvsksWPUNE7q/a11g3HZifO
1S5TRnzjtYq/NvHRkf/LdpVNMjB5aJVsb8xHgcn+yLftkhgoGvLps+RD1K2v
dVvoctDTDWRkPPn44pRwL61kCWZ+euRxIJGP88/zvZSbJ+g+S/uE6yb5mBPE
lGwMElYqCiOf3lngw3VN9iqXhvnKqmHNLIa0O8KOr/HWWSVa9WP7Ybuwje74
PM+X/Cl+WVV79rfUTr47zqbvYf7XJV8Vpn6y4aiPO1a53S0v9les+j9jrinX

          "]]}, {
         Directive[
          Opacity[1.], 
          AbsoluteThickness[1.6], 
          RGBColor[0, 0, 1]], 
         LineBox[CompressedData["
1:eJwV13c81P8DB/DskVGUWUJEJNydUYpXUqlk7y2UPY7scXdo2Ks0EJWdImmp
aFCalK0S3xZJlFCJ3/v3z93j+bjPuvfn/fm8Xm+5/cGW3uxLlixZQT7+/91g
O//rW+2ovnF8/VqzwuUtx9pcey0yHxk4beFrLHy/AtkDrFiZzF4DnrhTbJ3V
4phQruFKrR42eN2spZ5jKon8D/nPOTM/G8R0myi+jpbC5pKE44mh3wxCL1IX
pT2lMal2dWN89ZRBslRNz1X5VXiwtCp3c+G0geMrXVpu6yqcGC2amc2YNdjc
Ivw+2Go1fB/lOjYm/jEQlamd3NO5GlvKjtylh/4zGBTpOZRmKIOj2/SXn9Rc
gpbn/cyzVTIIrdN9EFHNhr1xUuGWvGvguIZ6yGYtB3p91tLY3NfAKFNNiVbI
icWnBzma6tdAPEA+bSqDB7auQnrb1spiyeCqrR3cfJgP/dLgvUMWY7vFv19K
5Ae7uEPta29Z3FYSsAoIFUSg1XDe7nOyKD/BzbV3TAjb3j9sK74ri8csxmC+
5jI45F49N9Avi/qpmIyw6uV4FduqGigoh3Xroz6NHBBBT3eo83dFOZx2P2Rg
uVYUT5p2bKnbKofkl8FTGoUr8G/UlGuDvxzsar1sJjLE0X9kq5JvsxyeffC4
5LJHAuqP97eYvJYDVrnxPOeWxBPe3xLtn+SgkuZwsyZRCv/emJytEJDHvI/p
at/Q1QiSVrI6ay0PC5HCH6HVcggsKDlo0S+P2ecpt8YzlDBB0frT+HgtvAz4
dZdPKyH248tMat9avKrLbNRyVEZVq1Z/6ee1uJRXUJewbj35XweUbLgV4OVQ
Vb6sWQWhubcuUbcr4NWHZ7m0STX8bl1fkNOkgN5/x7T011Mw/3fsqGSNIhpW
dAoeTtNFhkRl26MCJYSo0jru6BnCa7Co9GS6KsR2zea3ixpj8B2n79xPdfx4
vHdOQc0YcivnvolxauD5nhInxk5j1Aad6tUS0kCy6W55nWhjWIQKCjDkNfDD
5szlC++MYfWrK8toL9ney+BJYtVu8K7yr2AUke1ZRxa1DPYi9vrwFXUjTbhz
vtmfY78XdTHjd2pMNaF3WKNtPHQvhAMTvio7aOLHsf708xf2oi2fe04xiGyf
oyq1nN8Ec2msIMWTmthS8pI23mWCnhYfZ55xTfy8I+53zs8UO5taGik5FMxZ
aJwyYZmCVsS/5+xpMg4fjR/PnDKF2vt/NhwXKOAUilm3t90U0/dEv1y+RoGY
65uRn0pmWH7Srjx9kALdhRKnHR/NYDQlY9AtT8WW3Jup3+fNcDNh4EikKhWy
oqNvTPjNQWtXfsVDo0Kxgk1gVs4cvl23jn43omLjS4rfXgtzCC7VOdHmTYXB
muPrpi+bg7M1+/V/56gw9JXTb28yh72EtzZ/NRVGDbU2xY/Mwa9oKiJST4Xx
rrZk4yFzmHo/FHhwlwrz4NmRQiELeH1lNOT3UWF5M+lPqJQFIosl4+vfUWHN
sUxk1zoLeLSlDlV9oMKhQHnb1FYLLE6v/q0yScX+ZoezOwItwDatFurGRYMX
36drUtEW6Kg/1rKbn4YDVvQX35MtYGV2pW+pMA3+n1P/nSq0wFmLF4fEJGgI
0hRfGVxpgayi4RrXVTSExJ7fYHTVAsPeFkIJsjSEC992mnhqga/tZyINlWmI
cDAOe9BrgT2rTzV9VqUh6nxX6sn/LJDM+V+5lzoNcTrfbhr+tcCH4ltNn7Ro
SGBGd4rzWOLM1oc3xnVpYDzlGh0XsUT4oW6OZ3o0pLjJSBSoWEJut/KsxDYa
9L2etvvqWOKEoHbare00zPhExW4xskSdVQwfZScNlwMV1YQtLPH36Ml0hjEN
PvRX74ZdLKGYkby9Yg8NspGJ2Vf9LMFeMhxcYUJDf+wGwyORljhZr+3FMqVh
T8rhsg05lpBOOabzwoIG9lSq3WKRJUaUP//bZkVDU+Z73lfVljBLybI9YU3+
f17GrQvXLZElL9/+zIaGDSc3B0Q+tETvBtHhT7Y0fCj8vHpPpyV2MV1VP9nR
UFSa/3LVO0vk0HbQntnTYFu+jfl9zBJGZatTTjvQIFQzQbk/awn5Z1vOWTrS
0Hb5zId8Tiuo/VvgnSFOvGp84uByK4yzz6gddqJB9+avXZtlrLDNZVsspzMN
k3fO/RZQtYKl1gozOnHVfbOaIR0r+PgG/Okg3v9o3vmKkRUk7eab5VxokHpW
JZRiYQUjC+PX3sSvO2xb7FytMDkya1dMnN7NQVfxt8L2LAePZ8RGA3Vr/0Va
ITlB/Mck8b93Lt0vk60w5CQ1L+BKw7X/+I+cy7HCMY0CdznioC/XdQ8VWyE6
zWhyI7HSN6+xXTXkfNev+GsTv59aXih1wwrB1+8n6RKfnLm779tDK9wK0BnQ
Ijb/67/Y3GmFywed2dWJ+ZZI1ue+s0Lq4B2mAvF9zrb93l+tEH/oW4cYcQxf
2ArdOStoLDF35iamCsm28XNZo0JmMvknud5xkeeRb5db42uDZek7YpdVSoMs
VWtIPn04dJlYTK4r3UbXGu4ZBcwTxC8UmfrKO6xRdWKrRBwx1AdLn7taI1c+
qtuIWN4wy0ci1xrS9s/1/z++Azu3SH0ttsbssYqDV4jz9o4+vVNjDebBwcB8
Yk6b7eqerdbI1hTfaU/8+eDsr9o5a6zbNKD8ntzPixluSdvdbKDyIGlhmtxv
RyaH3YC/DR5eX9vaR8x7qEIlNMoGDvOmV24Tezp/7yzOscHixWS2FGIp1UTZ
Pw9sELbzeYQ48dHHxXfqlG3xRUW2djuZX14c72ZX/7DFJ4fk6etkPorMMp9e
XbCF75Gj3iXELWOKZ/cutcNblbK5o8TSrwJ3RivYIeyYbbIj8auSf/ldtnaI
qvupukjmN/RXU9Ka7GApzp5tSiwd7Rwwl2wPS8dLTpzkeXh3aKTsWrY9uHdJ
sv8gz0sJ3WcovNAeWy347g0RKwSEW0412ENzeuJIE/EGt3TdsRF7XIkR1w4n
1t9xm/MNHCCs0TwzSp4/j+WriprnHdBkUaTyyZLsL3SuJ57XEdofK8/1EH/i
V162ZYUjOEd2qz8i9uOkJd1QdcRZrYGUSmL67F7fekdHbPSQVQwgTn4bq3X+
hiOEpDesmCXPe0XV4PPD4U6IvND0V4pY1oNVash0Qgqj/5oA8UmJ9YcWMpyg
5mt1eMGchtQjEasiKsjv/414jBAHeC/39x5wwmi0Om8NsYbcLl4jOMPtlvCc
AXFl37fBRRNn/MzV+EohlsvOv9zk4Iw41vtJRWKRxWFbapgz6pIYVAHiX2/i
yuTLneEb8CK334yGWyevGLIJuGCeefxcJDHF3EHsjoQLWsNoV/yJa3iWjEUp
uoCrpeWVG3FhxL6cSX0XvAjV32lMnGj9ZWgo1AWXB+WmJYnnlmY1nElwwRHN
hKNCxCEPtI7Ypbkg4yWXGgfxfkrSxpcXXFBZrFs+Tt6PA6Pr2dPqXTDK0xgz
TGxV2tG9864LdNYvuvYQGy2Tib/b64INWSW2LcS3Hz00j/nggp/rn/g2Emsl
+itoT7kgR/lAejXxJW2Rual/Loj87XL3LPG6iRtPa/ldsWPkSroGOwVny9zO
+oq7Yve2SfEADgokXLjDFBVcEbpFJKKCkwK+Z1ZSRVtdsSBoUL2ahwJW0p9v
9ntc8Znvc6I9LwV/NpfeW2HnimXfapXy+CgYr5rwSQ9xBZ9E5ziPAAUvjhy7
HnveFRuLp3Z9X0aBk7HIlOtlV2zN/NYrKkLBF94zKoZNrlA+laOvK0oheXCx
iPe1K/ilN2QxVlKgnf4y6Ti7G4aDpTcJS5HrzV5pftnDDWmrBNMU1lJw45l5
+JSwO/xSRv+oaVGQ2v1GQPGFO8YOz5pfsaego/VV3LLt+xGeo1347gwFHwTe
a1zu9YS/t3m+7XsKjkRsLN1s4Q3L3QdOQZqKWe18m+ixA8gKmc7qsqZiaU+v
8ZY4H8S3BhTbHKZCZPQ4jzjLB0tsdHOXHKFCYt6qbeqIDx52/llTQ7xOvmN7
RZ4PVDbu5ls8SgWCHuuL1PigzcdF5FwaFeHcN2lf+n3QqrLwuyubijfap2Xz
dXzx8N5FgYnTVFwqcJ77+sMXyvpiN77VUrGMVzV5x29fjGlLhaRdooIe9Vv4
7KIvJj8s1ilfpkLL4YSSpYAfKONXn3vUUXFbqsP2hqIfyKwNf3GFiidF2xuT
7f3Q+9Q9Nec6FZ/Oq9BX3/WD53ovenMLFTJ1c19Nj/lDLro3rKWTSnrSDZUt
Wf748EW1UPcVFTOnIn3XH/eHib6CZx3xi6SZTxyl/pAaOfy8+DUVCXbTwzdu
+IMv47l4ZDcV7xa+98p/8Ufj5p8lK/upKN73+cHMzgDQU+UOL31PRer9cvYP
JgH4fMblcSRxhM6BbZ2WAXh5913tf8Smch/v1rgGICjc0vPWMBUL0yM33SMC
8P1TdJznf1S4Fr67/KQsAMYR2ukXPlGx+mv3mWLOQHTq/Nn33zgVXnfKKviX
BiLJf8TD5BsVF7MONUQsD8S1mJ3CjcSbaSufmsoEYkO+v07KBBW28dZ/FnQC
wcV24oEs6XPZwq/t3fwD0TbvuWj0kwpOWsdK2VeByChQr93+m4q93CVy6X2B
OHipz6uEOLcvWG3uXSCcs0/emSeWixfe0fE1EPt1Hayu/qFCv800nMEVhFfn
noqtmaci0v75q/e6QXBUp2n9t0DFWNyTrNKzQdBXislV4iT51Hb84veyIEg1
XwyKJA5a5tG+9WIQGN0Ks23EU+dn2QduBMFA462gN+mbc08UIkReBeGBvrZD
ETcN3JKJzkmcwXCbHCxa4CX52Uhd7+0bDM5T+rkpgqQvLSzsaAgOxoxXVPBT
4nLjJ/vZIoKxTff2kuVCNKx/415YxAqGEc0RZ4g1ODKFe84EY8Xr65svkv6q
b/Hl184Xwbh9R96yZTkNtRGmHvmSIfgyMHbrykrSb4o27E5ZFYJvb5USvhL/
fsivGbEmBH/X/uJSEKNhh+ijJfaKIYhR4fLKJ3572aBEWjME/Usc3OjiNAiO
agydMw7Bgcms+LWSNAQ6ibrUR4ZA1oe/xon04zzWlNG5mBBIe8a6ZhDfrHq5
IS8+BNVlyW/uEnPNpc2HJ4XgnN+qTXKrSR/M5yzUzQpBbEpS9H/Ez5//Gmgu
D0GKGTtc19Cghj77F90hCLFjW7dRnoYlJ/QrFvpCwLVMStWFuOvrhV8b34Rg
Y92GuTTiuILQ3KyREDzslvv6hfjJBP8z8+8hcG8J21yylvT9oq0Gr3lDsdbu
6GVORZLHf84p9umFolfnN71cifRZc75wXoNQDD5wGnlBvKs8+L6uYShmtx2V
nSWesNjidso4FKmtwvy7SN/fWtV90tEmFJ2NKQUfiAfseAXeBoWCJfPnsZgK
DaKNgT+GS0PR/rr5o/0Gku8ZJlJvLoSC86rFjmhiI29Vw56KUMjyBiSeIo5Y
OZrzpDYUfue7kvqJ+w55aTbcJMcLqOq0U6OhWNspJLkzFNxDZ8/t20iDyg3j
iXVsdLxNuLl6jQYN27OVxOQ46ZjJWyGuR+zsw60vzUPHfzuOf7clzpB4mCEs
SId7Sp5+JvFklIHanAQdK/Ut7P8SX9ukHdCuQUfh9/cnX2rSsK1p7Zi/Ox1K
p/7T9aDSIG7GkLLzJA48PxRF/G3kzR7DA3S83/DSL5v4FP+JGokAOr6MvN/Y
TDzlwBvYGkm2v6AQKk2joXRu/LtMFh0uWfmzL4gj03fL8ufSobeq+ccH4n2y
5ea/8un4Vbe26w/x711u9U9P08H1m3/POrJesijopEeV09Fd7cwVR6ykuvG8
ZxUdcy/3a+UQ/7ub+tr0Ih1/oxkm5cRVn7bTFK/Qobk1WKODODGmxGtZIx2U
oxH/PhDbCP3L/3udjrYmtiu/iVXPObR+ukVH6hVVUyFtGti0r/3qvEPH7o3C
r+SJe9tF1t1poaN+8skY16gmal2CbSsf0OEx2+CsMqaJpKmnh/Pa6AjdPlJj
+lUTDinK1xPa6TiwldJHJ+t1dcmUz77P6HhFYQyf+KYJrtphcZuXdDjZVj66
NaGJ+q7TUarddFz3n13PPqWJIz6zlWJ9dOhv6SlT/KEJl3mrfrZBOkzmFv4Z
/9QEn4Lg5r73dJx4XGiY9UsTHmGJf5PH6fi5hF9S6o8mdHjeqIZ8p0NSblPY
lr+aEDyj6+z0g7g4vdJ1XhM370/d1pwj4zO29MK5BU0sF/FKeMcRhsQ86wFl
0jfu1Rmz6UqH4THfP/mNpC8Yhamd3C8Thns6h9MOCFLwWEtEPUMuDPHr3rcW
C5E8vzXoPKIUhsPtBpeFllPw7mHQjXRaGGae6pqNk77wpy8/eHhfGHiSJguK
11BAYxt+m8oIw4oQmQ9vKRRUWETfevsxDBd0OhqaSD/oTnrS+ftcODITaZTu
Qgr8PJTSvgcfQnhnDpfECAUWG396Km2KgNV6pyNpslQkpg+d7p6OgJlJY+Fy
GypWnOgNc2mJxF3BVkFFkv+TGpPVTglRyF6s95Mj+SxptueiETMKj06yVOuJ
DQMv1KolR2FIzOEoSF7nVdnXLR6LQvpHUzHXeiq05e81nj8ehRv7J5PzG6iI
E81t+XoxCpSWE7cmSH7zzFB7YgejkBjAweHw//xuimQr1I3G6rSnL/g6qJjm
cfR9qBeNyEtBZmnET6y3dI7rR8NXYMFdgOR75MSS0q07onHlUaKOIMnzDrlU
DFlEg33ToWt8XVQkHS1MlPePxsHjLrITvVR8sbn3r7IoGlzcsd3eQ1Q0TPL/
aWSPwc0AO6o0ydMXzd56lVwxwOGo4FjiscyWuNO8MQg0drcZJJZVi1hMEIrB
SnPdNadJ3mb6DnMaS8VgPoOtTpTkrd/IdeEBzRjc/SU9MfOD5GeXl+KCewxO
t51bmzhHxZbzzQcmPWOwpsv6RxexPV2qcuRADJZcqw5RIXmbuaxD5VFADBTB
Gd9FPG+ip5EdFQPR/+73K/yloq91uZ58dgzuF5m/uPaPiqzrd813NsfgTqfS
Qgk7DfaNpXOR92MQzlGf9JNYviG5pKo1Bhc3iV/ZwUHD1Ut7JgWexcAvOZZ/
lLivrCfrdV8MNl6uqVMl+SubP/HC/UcM4or5lpby0FAXIrMvVjEWq4p/NO0T
oCE6iO3XReVYxPxcNnCc2DDgQ+E71Vjkl8lUvSXuOlg9vo0Si6IL/E4BJI/n
XLXTeQ1isfOM1srDJH+37TN9etw+Fm+X7ZKuWUbWh+sTdtelxeJByYL6nRVk
fV/V/6QmMxZJD5gPZokn1muZVOTEYuagoCSF5C+/yrhpcUEs7ugILC0n3q7i
aJ1+Pha9IruWpZH8vaqi7ebTFAt967hnuyVoKFCdCJf9GkvmG2/wGWnSD2p2
z0hPxKJYzKT8BfFV1bJI8alYqMePlbGRvO1QdY4Rmo0F17qFhQPEvBueJM6z
x0Flw4fV6iRvYzaUp/ZJxaFoE3NTowzJCzXXkuw9cVgXrbf5tBwNyr46KvH7
4pAVlPe3lfjnhWVXfc3jENarnTFFnLrqwSND2zh41gvLG5O8vbFU+fu0RxzM
9F+J/SQWHZva6hAdhx0zeZZQIHlcnjIoVxmHvTLjW2+uo+HEiKu3UE0cOg8K
OA8Re8jofv9TG4fdoo/NuEjezh0fY+9qiIO7SOMNc+J1KWYqh5vjQC/ry/9I
zPSUjB7riYM417FTPOtp0JWtFWvgisfm67tH1VRpqE8V4hnijYdxZlqXBbHK
r+BZfoF4dNy7kXeIeNUTSt9+kXi08B7PvE28JPzGKZE18eiOTIs1Jvnb/ujB
KrpuPIT3VjrZk/x1DB6Q1/SPR7VYY4SDOulT/XqiLkHx+FaRsimK2MSoiONY
aDweMee6TxDrS7p/eB8ZDwFJeuFrYvkHH8uyk+OR+emg116St2NiU8qTRfH4
fDGWi0byNvYuj/rljngclk+vHaPQsLlmeO7C63jEfeXS5iB5OlfQdP90Tzw8
lqWWShOHhwbbHn4Tj4KV6vImxAEKvfEuX+Jxv8DmeQ2xa2r5s6VLEpCTzP3J
m+QpbHf4+agnoKZu8kcrybsFwzU0V0oCRj9kiA8S31b//c9KKwHZ1ybkJ4l1
+WpzDPQSMG7jPyFJ8k/z9oqbYrsSsPO+k1MAsbz8B55W1wQkXVxdJqBD+t0E
q0wuMwEZg0sa9HTJeprvY7dtTgJaxdf5mhG/UdjFnZ5Pjs+exeVJfNVp6cGZ
0wnIt6meOkbs1Z6n/LQiAQsXw0/3EN+/cKEm/F4Czu213+2/iYYEp7b6R9MJ
yFI4+421mYxfhPLI/GwC+Ox4KvKIbXNTRSh/E/BIzGfPBWK1dtOwQrZEbGMy
zVqJ32j30kKFErFjzXJbbj0yviJfrkspJ2J3tnJAMvHMY767gU6JsHhpSA/d
QsOaktGZPNdErGP8dkokNo5sV7/lkYhwnyxqBvFpxWOl3D6JKHVuuFhJrM/i
TTkbTn4vNWt/R3xYj8ekMyMRCXcVmndtJf3pEucArSURG5ayKIL65H6kfBBx
epAIBrcUuySxn/PDvcy2RKjd1rqvQHybP/nO82eJuHZ+54otxO4HOUoP9Cei
N+Ebmx9xpSy7z8kfifCXXhB9QFzYvvgnXoSBAD6pfD8DGqxmVDlnRBkYbyoe
DyPmX2svGLSSAXfDsk3xxFFxdWtcJRioPhNUn0Vsre5hpC/DwMmBIMmrxILH
72csrGcgqLWn5w9xgnuKbOI2BtJ72zwYoEEro379rCEDfcNznkeJx2++pQQb
MfB+5S7nbGJHUe0dbrsY4M86qF5CrNP2yddgHwN2g+wezcSTqsYNi/YMLK9/
9Pcvsccs/05GCANLEjldg7aR9ZVeLLsEnQFZz6Dnh4jjEr/evRzGgEffACWe
+CTPM52hCAb0p74PpRF3iGes149n4GVJxMNKYgNdYcH5YwwMTMncf0+8Olq0
K/I8A0vvff6425C8D+4kZQuXMTB0eljNnFiXbdqkopyc77FnoC2x9bGu1p4q
Bg5+VHu9nzj91PHrWnUMSKYK68US/70pfubnbQaqIjJSqon7/0jvD+5h4EB8
hynHdjLeDOOl470M1C/PNeQl3sx16KpPPwOx9qIagsSnhV9w73/DAIU/fE6M
2FmBUWM9wsBTkxQDFeL3+z5Mb5pg4EhhUq0Z8eeSi0c4uZkodZnXO0Essa5f
g8nDxDRNNOI0sXEN18A/XiasRTqri4krG103zC5lIjnDmbOC2O/Jss7R5Uz0
J/tHXSee+Bku9XI1Ewom4n69xL92bq09pcVEuUDCWVEjGjirKweEdJjw1L2i
LE68QnAFb7IuE9dSmLVSxJTXY/uD9JjIl+CpliMOcjspsX0bE613tgerE3+K
/Jk0bsJE3Upp9T3EfZVVjgZeTDhZ3KmII/68dOXRq95MGB21vJRIPBPEaFx/
kIlfVWvrWf8/n5bdshV+THRvTq85Smx+j7PtSzATXlqzYfnE7f1umrmxTBhn
K9nVEN/iF+P9mMsEe0NISg+xbErrl+h8JiJstlr3Ex9eDG8XOsFEs6b+mjfE
ltOvU3VPMbFuYrJqmHj0bY5g+lkmHJwrcseJJeoFRakXmWiqqmpk20HWZ3Zc
MsxWsr+woed64jedVxdWPmLiXsive6rEhiZeQ9WPmeDMCVu9kVho24OSrqdM
7Nwz/IRCXKbCXKv8iomJf78X9Yi7/s0rv3zHhOjfxz37iCkXpqmr55igDHBa
BRPfcnNnK/hNxiuoXyOUeLv0sxfL/jKR3WghEEZsnXvel3OBCY5Nm25H/P/6
GJZnv3KwkL1be0kC8U3nOv5bwiyouQVJpxNjZcCwrRILSw6YXCknftzRe6lD
mQX2LJE9lcQW6dvj9qiwcOR411AV8X4OaXF9NRb83G25aomTp9pNFKksaBoW
6DYQP3qudOOnPgsj1dqGzcSmh//LzLZlwTY250c38a49mSba9iyss3wX0fv/
8wtt4n/jwILRLu7ffcSaJzJTlFxYGDj9c2aQeEX5pri7niy89SjoHyYebM3y
HQ9hgfNuzpZvxD5cW4yM01jw+fojnX0neV+0f2KbSGfhM8/GVxzEjhk5zXmZ
LHBLFa3kIjZZ+XnzUA4Lx7bKFfAQqyvmakacZKEimydFgHjG6IvMhTIWniaG
CokRf+fNe7O7ggU38xW64sRfnm09/b2SBf3F5e4SxP3WeSv1LrKQukWpRor4
tpe+wKsrLPxy/622hrhRebQ98ioLiQca9sgSXxrPO7L6GgurGAPecsQl4aPs
vjdZ2PUiqmAt8Snd/BahJjK+ftO1CsS58/oJV2+z0DX68b4icWrLqJ7jXRZK
o8x61hEnJef/Xmxm4Y0B9YsS8f8AczhL6w==
          "]]}, {
         Directive[
          Opacity[1.], 
          AbsoluteThickness[1.6], 
          RGBColor[0, 1, 0]], 
         LineBox[CompressedData["
1:eJwV1nk4VesXB3BTGUKRJOSScuJkqNhnHxm+SRkzZnaUSIouNp00IAcps0i5
ISokhCuRsUGDUkpFhaSLIhkqofG3f3/t5/M877v3etZe632Xys4gh10CfHx8
Evx8fP9/Vjv/nP5UPmLU3n1MLW8+AyfuenXbp9wznt6/indrHgNpr3mHlVK6
jVXF5mykaY+vLp2XcHnAmLlPRCxFiIHMwcxHQinvjSMzAtUJ2vr5kaeiQj4Z
nx4TVVxAe1LzqlbE5Snjq9+3WkjQvr2g5KR+zlfjNbypRYa0s0Zyv80kzxif
vtzy4B/ae+6ddK+J+m78cNfOu2r09wwK45upkF/GX/foWg3QPr7RSOrMWj4Y
Ci0784CON6SSvM29zA89fvf/3gkz4P7X+v1OqoKQ70901xBlwDRFk6GbI4Sc
sPAVBWIMaP1ivJJeMh+taxa5mIkzsDRwReJUsjBY494LlksywNejaPhkviiy
r2dbrFjEwKjF0okrUWKQ45u/2EWagWd1UgXJswuw95LqjgYZBhoZ4o6BIRL4
VV6pbLuUgaKs+fOsRiVRu+HOBml5Bu7zjvZkrl2EhGVfUoWWM1A1dSg59LIU
VHTUdbmqDKiphw+/85OGqdFKuWk1Bv7Zsd/YQXUxzO7Ecc5rMBDbETSlkyMD
wei4/mPrGHAp93UaT16KzR3SP/aZMtA+6H2FYymHAGV4OlswAMXtwo/mL8PV
F+Gye20Y0Eh0u14aJY+B3YzzUm4M/PS3Wb4nZDkmVZSCHILp/OVbcV9qKuFm
ooxcPJeB4W7zDrNRJQhtvHjv3REG/C8UIGOtMuLCfj0XT2DAXjrnc8hlFWyr
OxchX8SA+BX5cyUiK7DL48AmbjkDdy2yrQb8VqBnSc5fX6/S9RCdddFOVRXF
KaezHFsZWDmZ5qydsxK2fzR/pg4yMPMorn4smYFVf8qsuBqr4WssRkp9ZaDg
dZ9hiO5qdFam1Oi5r8YCI2fBE0arcSXjdGWkmjoSLz72FHek17uVFC1q0cA2
t7x9dhH0+sH2k7qTmjibcYLPums1un+d0DNSXwfxeL4z7VnqqJZ5KnEskYSF
yvkAExMmGkMUBvUaSHgfGJUMsmWi9fGu+qFREgfUS5QLPZnoOv7db7MlG06B
XwI1DzAx+1P1hpCoPo7rPHtWXsaE0RCXijm2Aa3HU6v8l63BgxrF7qPRRihK
mCyumFuDYKbuk6YNJmizXOxDvdCCrNlMZttic3DXDyS1UmvxpWnp3vN7bTC5
u87WenI9Zu11sq15NmgyYv3+OLceP4fM73/LtgF/k2RIoqAuhCQPqVm12WAf
O/LVfVldyHr1vvvCsEW1Q1Mry1AX5O98j81DtnB969FZcUIXxn+dUvtaYYeY
G2VdfUp6MNmjYtTWYIfk2BjiI0MPptXlTnn37MD5JHTrk44ezM3uxpr32+E/
ux2BT0z0YBc08y5H0h4f2wo1fu/Sw84Wt3Ob99lDJkkl6ESJHnxFh6/JH7SH
g9SRgPIqPfg5Uo8nYu1R15qa0nxdDwHvE35l59gj0WxJQFGbHsIWNnqMP7SH
DrFB9+gHPcRtV5I7reEA14jIItEVBIx8H7btYTlAVIRZ6q1O4Jt/+GEDUwew
H20NzdUh4E91vhngOMD+Z+nrFiMClnHHCtekOyDY5JFZhRsBgYT1Ln9yHVDX
FeKxcgeBhpS3Ip2XHbD/sM3uCD8Ca87oBx5odcDWDQJmvRQBydLxdbdmHLBq
j6i2UwKBuxVnBzOFHJGkPHR7KpVA1FXzrN1SjugeevJf2CkCk03n58SZjmjZ
WJOgk0/g2RPnGy5ejuhzT69NuErgzLfmrZ9aHRE9Wiaz4RUBux8Bf1qeOqJJ
0bHgUB8BUb5lVSffOOJOj2D2pQECh0RDZchZR6grbbj0dIQAR5HRw2Nuw0Zt
wbu+cwRWmKT6y53cBp+na91GlrDweouB/Me8bfhQf+ruxmUsZFiNPGwq3YbG
uNEHKYosCDlt0va5sw1n5b1bhFVZeL97Zrp8dhvqvc3eHNFmoSx5e8ym7U7Q
O1owcWkLC+7Rgi6vA5yw+JrRBw8LFkT2F2uEhDth55vSHcLWLPh4TjzNS3eC
kcQEZW7PgjwzSvn7bSesjYjacsCDheP385oqVztjuD0ooPBvFohGk3QzPWfs
fOUnMRXMwmDFsO+bjc74K1TPgBXKgvFpLXFxD2f06uwurD7Awrddze67k53R
I7/fNOgoC76Cb2aWf3aGXf+ta0LpLEjPRD+8+tsZca+v1QtmsHBjdNU5qwUu
6OauyvmdyYJC574tB1e6oPlqhv6HMyx05v/KfO7sgjGFP4VJ+SzAaPm6xAYX
yKo4LGZU0OsPegbOxroi8XvCg7k2Ft7sf1d4Lc0V2X2Gd0IfspBP+feH5bii
/cnmQx/bWVgZGOYwVe0KsepxrecdLKzZnkSOvnNFXdLqiMQXLBhtbhTqhRvm
pFRWnn7LgreUYm7LTzf83XnC0GKa3i95vitCxB3W8kajcd9YGBZbvchAxh2J
U4t/35hhYa+Qbkwd0x1Gx6MD1n1ngZqx2lPl7g6HH6faBf6wENt3WO9CnTtk
rAenPEVIFJf0PDoW5gFYMg9KypNQ9uYVmER7YGz934N6CiTOyKnv/53sgXh7
/jEPRRIJ8VxFbrEHzj4L7LugRCJwl1TArtceEPdfdlFVlYSOipmIKTzxMjSO
GmKSuPTyU88fa0/4fDuiMLuGhEpaZkWDmycKnVTSRbVISP8ZcF4f6okvucxP
q3VITPceKVxR5IkyLW6Vmy6J+jP/mvCLc/DOXSQ7zoDEOjs32SY5DjZGsQyP
GZIoFeYbDV/FwSqzjS/ijEjkcLemTxpx4NhTPBINElHbPvT3h3CgmZvbv8+U
xOyC1OqzkRwYtlV4+W0mEXxbL94lkQPRXu47zhYSO9fFaHVc5MCJK8dnaU7i
9Yi6QGIVB0m73+QaWZBwLHjyYkszB9EmOubrLEmYLlKKaO7mIKhC8oGsNYnG
e612hwY5sK9wLRTeSkIvKmAlMcXBg/ySzBnaVwjp2alfHJhkd2YP25BQG697
WC7mhYJXgyNeAgTOFW4/t2epF87V6ddsFSQgx5kfumqlFxRMf94zEKL7vd1R
PtfQC49kfW8pzCfAi/n+ydXSC6WV7iULhAl81y+4KePihehcTtcP2mMl4/5J
wV7IalPj7xMl8Dj+RO3hC16wiF2Ydl6CgIe59JRXhRece4yPxUoS+CByVsOk
gX7fW5lav4X/P//KckWeeWGF9vF7TCkCRFJHzCmB7chKSjhbJ0PHm7bErsJ7
O/IYJh29CgTq2u3CphbuQM2gkNtWDQIJL3rFVz3egdh1t8hmMwJP7nQeWbRp
JxYZTtsqxxAYFH+rU9HtA+bcq46hVgLxXK0CfftdqKVMRbcIsDBDZDodHPWD
yQ2Jct4mFhZ0dZsbHPFH6iORSKVoFq6c9pz9+HkP5qbDr5ytZUGpcvajzYkA
SBzOsHo7zsLyjy/O5gntg20ccT+drtfRIw9SC879DUq1ePE4/T/KuTbemcuC
8cvvZ65OOAlNvHR9/CIY7CiDbqkcEotr9n0eKAjB+4vErZAWEmuSreV7L4Yg
Ndndb4K26S6mSVdxCMxP3OoNvEGCu2Qk/UF5COpTq7D7JomX+33XVl8PgYOV
7Xu32yTyCI/g2KchdL/l3STukdCoMx9X46fQq1+m3/GYxKY0hqyKEAX7M1ts
zTpIePrPN1IQplD69RrZQjtZrjV5oQSFSsmAhCtPSEyGG2vOylGgit2YiZ0k
rrGJwDYdCmvzRfcbdJHY2KA6GrCDwn6xtKtRfSSW2h6Vd/GhYHZTznKS9qd3
vZYmfhTaOCl1O96QyBbLKpULpFByLUF5Yz+JKTeRfXcOUMhs71DiGyBRMDs2
oZRKodPk+iB3kJ5rkiyUxU5S0PZulhqivVW5yG46k8JETbec4xCJObPtVQ//
oZCzJK1Ga5iE/emnVHgRhWuTS5iD70kwmFoXfEoovF3ToGH/gcSv5oRnNmUU
JLXnz2umXTK8SXfVvxRe9r2wOD1C9/OhfN9FNRRqiyOvCtJzlZPkr8wftRSk
qSXfg2gzz7vdGa6nEGVQJt9Lm5+4Nv20iUIkn5Os+UcS3W3Sak03KGxe5HLd
MI9AOSfI+dJtCsc/F90soR0z9fBYxl0KzdmPlsqeI+AWt7o2so1CuvWzBh5t
7WVx7/e0U+Dw3SifoD2vfGCpUweFV65nP3nS93fV83/CmS8oJI/pu5AFdD37
z1ySfUlB+Ll4dBFtzk/HV/w9FBbWfZiVOU/380oJ/ZdvKaQadHV+pu0dGvUj
dozCJmtFnX8vEmAJ9zKDJygMhzx/sKKQgMRZ0tPjM4Wxk03VGbSv35pqXDtL
Yf437WBuEQEpad/IN4KhCCt+k2F8icDNSnN+UiEUXa1p8W9LCZiGap7ZqRSK
5VnzBHaUEbivJ62drBIK5cbUl/20n9T3eL5jhOJ16Mvst+UE3rT+XZekGwqu
ckfgcAV9vrzMDBrYGgqVuza2gvR8oss/0JdwNBTPLmu2RjcSKLY/WN83FAqy
2rk0+TGBFzEPns6dD0PYkI9N5xcCe70ZiRNB++lzIudPhzIL9lpffBhsLgSl
Yjdw7ViISur/58VXLkJc5cmmSBZksrpDOTcOYH1fReihKhYmdSYve0SGQ+S4
ouhK+n5UajjAn0MehI/ySKOVOInqSbHvNQKHkKxAxVexSaTWNtttaTmE7RJV
g2beJDrVIy0qEw/Dqlfz86/jdH9peuWnWR5B2O3EVbKlJEjlctnqeREYsRw4
/KqNxOFmYe2KJxG4eHC0kkvX47xxXqFKSiQcq/96UCnAxrf7os37PKJg6lXL
fK7IRk7bn+8R0kex9CN3RYguG94zYluOBh9FXPZPvtfmbLz6rrAzqOsoegL2
GgRy2JjeYlierReNOb9ialsQG/VisiJDJ6OhFny79FEUG+sufl2/fDYaP7br
5J5JY8Pm2H8pac48CAkk13ucY8PMMsWacOXhwoHF7WdpQ5It1uvGg9jk9KMe
2muzUuIYHB5qL34875HPhkwR+0izDw/ZW3aedC9go+dO6p6xYB5cbSqSnS6w
4T/PwNQ8kYdjA0fUUEzH3zbMP57Eg5+Lon0kbffk9JaMFB7Sg6cDG2lbL3mv
35/OQy4jKJy8xIb2qpNruWd4+M2n369dQufH9IPSxUIevMZHpxRK2ZgQyei1
KOah0kd/vRvtD+2G/0xc4sF3yRq/LNqvtmUs2VDGQ1LbwoJFZWw0+hqJd/5L
7+9NCBAqZ6Nm9Ujbgas8lNfm6W+kfWUsI375NR7aCuJ/RNDODxsR2HOdh9hb
Uw4ztLPJzBuSDTwURUWNrL/CxsmfRpFXG+l8uf4ICaadcGNkg3szDybxAWNl
tGNiM+f+tPAQs7HLdYT2/wC7CWCs
          "]]}, {
         Directive[
          Opacity[1.], 
          AbsoluteThickness[1.6], 
          GrayLevel[0.5]], 
         LineBox[CompressedData["
1:eJxF1Xk01Q0TB3BERSUUSRGqn+VabkqpR/kmW4ruarnchVTWiEIUsqSkRLQp
pTxaJCqVlKW0q6RIC1ooD7KvSXl/t7fj/jXnc878MWdmzoyGuz9jg4SYmJiV
uJiYMBZVFqRpitnjDjGocmS8FnbfeFC3SMoeqnY7Zh6Q0oKbiQoOqtlD+m62
3HoxLZgWbT7btsQe7xKLL/zzk0Bv8QzvM972WFm4MPJHF4EhOvXY2mh7KI1e
zFj8ncDIV5vHA8fsMZT8z9bQZgKSsmHEmif28FvWXzupgYASr+5Lr9Y6aGss
NNhZQcDk92kXy6/rMGL80bTzHAHTlFsJnSPrcDvxOuPSWQLq01rq1srQkH13
085tpwjMPyc+eVCDhqK99WoGRwgYVBp5r6HTUKpo3GsVT4A6s3SXOpeGjIRG
6aAYAkbr1xzr9yR95bx1XiSBxYPrH5+KomHT2wfanFACZnPSiL48GrKMtnnv
9iZg7qWx4sltGrZY8C9jEwGLa7nsjEc0RJ4KOSnrQcDG+mGszUcaXmjpNH7j
ErBNZpxQbaPBc+rqum4OgbUfGq71DJD1teXdl3ciQPMf/HJClg7az+fsZAYB
xq2Y4S0qdASqlLp3ryPAGienYE3Qke6XQWyyI+B8RHtl93I6Bi0+Lk61IeBe
6nzK0o+OFzv+Gd9vRsBD+tsNle103J48enTcCgIbmYEvOmPp2H/N9IyWKQGf
5oRfx07QUeNnYJRnQmDzghmK/ufp+LrORk9hCYGA8LN6FgV0rBxVj91rTGDr
1DsuHRV00DV/Pb5mRCDY2SaovJaO8IGz9RsWEAg9W51wtJGObdF2p3WpBMLa
BWf8OumwaXt6UNyQwI4l7bfMf9IRwZPQbtUnELFre9WMCQxU/kh/26hHIKpC
quW7AgOcw4VTOygE4vhqykd0GZgf++7yAl0CKzwqnngtYWB82PJHzjoEBjxD
w00tGBinQHFM0SaQ5zdffyqdAUTKJr3XIuAZ+KrhM5eBSYsdMxaQVg+JPFjg
zcA9tYyCwwSBd+F65vEhDLT53JWQJp0S9a7XOZaBsNm9t+Pnk/OK2/2vXjID
rzbeVFIgLZGw0HH0JAOH17+0OzePwO0Dnya+usiAycj0TCvSWw/tL8q6yYBH
0AKHzrkE9I4u8w25z0CoGe3WadJNJ5pVbasYSHO9qMohfTIztXJ2AwPVjb/r
VUg7ZK/c1dnKgOnLbtcvmgRkczqM7g0y0B/EkMon/TAvvSlVkgleqK1tDOnI
ApvDm+SZcIkKPudC2uRWv/UyNSaWvm85bUK6q/jMj8kUJpYMqZXPJH3h3rqc
j0uY2OH95sxvDXJfHo24XrVgIo3zre4baZVnF2Tj6EzwE0cUX5F+/dKhzJHH
BL6xhktJJ9aMC9T1YSLwyMbl+aQt3ufP/RXCxJ5He4+dIf2rgVtTGUvWU3ik
8jDpG40y8WeSmdBRjc9OJL35v5sm2zKYMLMc3xZDWqvdo9U6h4nqo9P9d5D+
1C1/QqWQid9XTkgHkz46UGLXfp8JmWVyhwNI0376jJZWMaEYNb7Ph7S02Mwr
KQ1MaB9vGO9J+p7kQ/cNbUx0X91w3YN0mHTQdJMhJiwlo1vcSC+UVX8oI8VC
Xe2XJD7p7wrPQ+rlWdB+ev0Il3TWjDCdfDUWKL5uPS6kubO1PkRTWJCwtTzE
Ia2kUZ3INmFByzLS35n0i/m7VmhbsvBL/cZOJ9LxugZdw3QWUuVarjuShuGH
zOc8FgQyFvJCDy3cwzztw8KJk0N7HUhfMTGWCgploWpUZZbQ3su/3LCMY2G2
VEwZm7SmeZKncgoLiQX5wUK/tzJVactg4YdOwTKhD61pqSjOYWFpqLKM0Gtp
h3ceLGSBWFn1hUVakr3KcP0DFtbf0S0Xuti565PxKxZKWm5fEDqYdzJl4kcW
DuZz0oQ2WG9r8aGNhYVX5eOEbt402J87xALz+IxQoU/7Zp2LkmLj7Z1HfkI7
baE7MxXYyK1J3yC0fPBvGWIOGyvLCb7QT8Ny7gxR2GhQluMIHR3ptLnChI0+
LzkHof+JlVLPsGRj3sIOhtB9e65WBTDYsF8dThP60n5+zCo+G523UuyF5uwa
5/jeh42Dc1XthJ647ZzullA24s2G1wh9w3PN7wlxbERzlP94vWtnVUYyG5kb
vWyFLlm1ZPuzi2w0aoetFlqFEqk+XM6GXeN3G6Grfsj6swfYKMry/uM9jzOK
87UdML/N7I8HNpRwNu13gEKAwR97jGsYVO1xQE233h9jharRvtuOSKj+v2dt
d/UdinVC0F+vsLwjWQfnMbvJzz5ZOiLyNxltOdPpnDF7Sy6KKaSIrCdedCd4
icgdv8wGFq3iICRu58ayAi3kDz8w7LXnQNz0i+nsJh0EDq7xusLhYF79twnp
33SxqK/qjP9GDow40TmVSRQMdDnW6QdyMFvn50z3KXoobK9X/L6TA2sJntGv
AD2Et65fd3EvB/RPoxZO5XpY0dyyxzONAx5958kN0voQa/K/R2SS+R+yQ5Za
6ePep/6fTZc4KNDz6fwYro/Y+nDjs4UcrFLkmzzK0YfVe3F/t/sceMwpt/nx
Rh8Ta+PPz3nJgVlOlNvy3/p4+nrKl/oPHHyeapmlp2mA/S8PzTrRzMHIvujV
ZqsMQHs+k83p5WDZzBm+NW4GUHh66oDyKAe7665MWx5hgMPlOeJpSi7YfN9N
PuSKAZzKFvzD1HSBYlPW55zHBlApvrlV3sAFxLccjfAGA2TcKG/eb+kCy09D
3pvGG0JwbbXGWroLss1mrbqlbAjN/EqODNcFjT30JDldQ5y78OH57q0uUNu+
9a2yrSHU3aIzzXe54Jd5UZI6xxBHlXW2/d7vgs7GtOt2XoZIiA+eTV5mRJz2
9WDEGULCTLVrQYELJk2oN1yVYkj+zfLy9jIXqARscUrMMITvBnmfDe9dwPPK
v2533RBNswtXaDS7IKln8t03pYbgVvMU6ntd8C73+uT3Twxhv+rSLdYUV6z1
bSv3qjPEw2HGfjkVV1gE9c6Q+GoIs6s/BM8IV/hYzE7XazcEVcN6ogVccUei
58CaEUOcf9v+YXStK0pqBgOzxKnQOJiad9vZFcbnjef3S1KhMPrZYWGQK1Yo
pWlOn0TFvht7dDsjXfFvY3PX1ylUSG42/H0x0RXe499WHZSjor9ux7+a2a7Y
9mJKX4giFZtT525vuOoKpcSPGjdnUPFtzdO1x0tdyf/4bEXNTCr447aoOzxz
xY7iq6dfz6LibdGMPvl3rjBTqEu5pkoFLbDk0fOvrjB6NNkxeA4VT3Q2pO/t
cUXoOl9CVYOKoqNXzcUnc/FmqDhr1jwqjGjOSsXKXLy/RM3cNp+KnAliraHz
uUguK7YoJKiYV5pdvMiIi3m/dmU3aVFxItguuWsFF489X9T+1KZC0aDP49Ia
Lqo3Wzb91qHiwNfjJp5OXPj0NlZ16FIRyfrv48ctXBjkTFp7TI+KoUlJ19Ij
uIgqv/WIrU9FQLlxvOM+LmapxEqMM6CiJayOM+0oF998jjZlknY3ijGozOIi
fNGhdQsNqXjfoiOx7woXAzEr1ApJMzNf1liVcJF+d928BVQqnjmFXJCo4CIt
iTA4RdpCTm1nSS0X3p8OiI1bQMWdR/dpYU1cOKntceKSNo70mbe4m4sNCtPa
LpO+vFhhqPsXF3czyjyHSBMdhRW5MjwcK7HWFzyn4NS//FNeM3jwXsg06ami
QJk7Pmj+PB4iH1pGiL2h4OD0XKvPVB42yV9Zd/QdBdLPmConl/OQnT639EEd
BdExw+1OtjyMF/e/e+gjBcPLMu9Od+RBZYrx6slfKAjqsU57uZ6HqOW5PJMm
Cr5f6PBMDOAhwcptkfo3Cjzc0kxtdvKg/z14aUUzBfXKpnKSCTyUP/6lgxYK
HF5+aSw9zEOtaYZqXCsFL+L33gw/y8PNTT2pp9oocLFR6Obl8bAsrYwe952C
/yam65rf5qG9vX/Urp2CbU/mesx/xEMA7XLrCGmJhEsnJ77mYf/dVJm0DgqS
bI1r2xp4MI/zmzyzk4LZk0rkKlt58An8x3Ef6QsVVrZXB3hY4D5BoYP04sTK
mDQJPjBor7Oqi4LytU7FobJ8ND9UYyWSpk35POCiwsd5pQ/KFaTrn3tRzQg+
qhtuVYl1U+B9oMdL04iP1i1d+QakB+3Dz0qt4OOA9JH7bNKxUyXr/1tNOtxi
OJi0wstEpWdsPo75e2geIn3qoCItz42P5GTb3ouk9egZe1P8+Pi6UWpyKeki
ea3ybdv5UD7WO1BJ2vpV3ohTHB/z8tX0GkhXp5gsNk3mw8+ZN62VtBvzrv+c
k3yMBFqP7yPdMc32gsQFPtLnttJHSIdXv/rytYCPrXR3k3E9FExMc5n9pIyP
iIfLeyaSTmM3sS8946PP+nbeFNKaSn5JSW/5cKz+ekyedN6b/seBTXwYayS9
nk7a9EiEhEMXH9cZemEzSD9xnGC6dISP+HtHsmeSpkx+vExWUoCu2CK/WaQD
fRNrR6UFKNdT/zybdOEz2tbuqQJsJkKmqpH+raco36gogHj1qOQc0pb73+VW
zxJg28bvFUIntp+0faghgLfFNV910q/s3Jtvagngl8XuEFr5MhF7QV8A2bfp
Dhqk+bJt6ukLBWg/aXNR6OzNecWJSwVg5Vi0C/39RRAnwkyA2h3lmpqkjQxN
Bv0tBdjJd7cTenvSyCG3NQJkxJj7C13WWUZl0gV4/lotQejxtLjnFo4CZC7g
nRLaLn+192KuAHfPauYLnSonO0F7vQA2Hexiod8HvDo700sArd/XHgmtUXUY
k/wFWLPrdaXQngtc6ke2CtAxqPdG6MvJc8I6wgQYjFT/IHR/d6PSpygBrJOH
G4Q2ZZy/VrVbAJ93g5+Fjr7qSytPFGALz6ZJ6CcKC9oLUgQok1b4JrRcUP/e
7KMCmF0PbBba4fUt4miGAAWvdv0n9ImFEeV7swRIKaW3CN14yFwQflEAp5qu
P9btG//LN5/s7yrvVqEDWBXHeDcEcC96+Me/prNer7wnQJuxeZvQCTV1k+e/
EMD89Z4/zn1ee//4Hjfsz/nyxy8fvNoht8odjEv/N8fr3Rv+lPVjbpr8iZpX
K/KNlRNatqZ6gPXX8cEGmcvoG8Zc6uD2853qxjEPLk5lb28VedKbWhvTHZ5j
vnzEdaitx2vMavlDbfZ7fcas2laTniHpN+bWHU+TMk9tHnNusL1b6syAMevj
rdOLGpGnXffr+Zy5Zcy6hTYdhHjgmFfentvqIxA5c+h7p1qSyOKLb/RXFYtc
+0SBKC4LxFTH/h2LHbWQy/V3OF8uckx3xe5DD0V2jtO+GfFEZKnczzPYlSJf
qT4eSqkRWXrelGVvP4nsFhT5M/a7yPIKHhEN44LGfDffRtxklsiLxD/XJ0SJ
fI6+vaj+q8g1MU+rfpzZCrm/Pt0Tenmr9DbI/7W3m9a+Tn+RG6z3h+yrFplu
0Ltea2nwmCMTPx6v6RN5+uHaIG5ZyJi7qF0XXSJCx6x2O0T8hMn2MV/rkhm+
LhE25qSbJTSrUpFf6USszt8XPuYjlI6t6m0iu+rzTh+03QGFv36aHfdB47zI
Juq5Stekdo45vGSCYd5LkaU6ov/VOBAx5oHH0iV+LpFjPvFkdHinQtSY3QZl
rKICRH43PMvd/43I/VbLc48Z7xpzkYzSxK8pIgc7SqnterAL0/7aKKtvoeqQ
yFD0/eygFT1m+92NBw46iOwpZWphs0/kmNjUH6OlIv8PMbzNzg==
          "]]}}}, {}}, {Ticks -> {Automatic, 
        Charting`ScaledTicks[{Log, Exp}]}, GridLines -> {None, None}, 
      FrameTicks -> {{
         Charting`ScaledTicks[{Log, Exp}], 
         Charting`ScaledFrameTicks[{Log, Exp}]}, {Automatic, Automatic}}, 
      AxesOrigin -> {0., -4.605170185988091}, 
      PlotRange -> {{0., 599.9999877551021}, {-4.605170185988091, 
       27.631021115928547`}}, DisplayFunction -> Identity, 
      Method -> {
       "DefaultBoundaryStyle" -> Automatic, "DefaultMeshStyle" -> 
        AbsolutePointSize[6], "ScalingFunctions" -> None}, DisplayFunction -> 
      Identity, DisplayFunction -> Identity, PlotRangePadding -> {{
         Scaled[0.02], 
         Scaled[0.02]}, {0, 0}}, PlotRangeClipping -> True, ImagePadding -> 
      All, DisplayFunction -> Identity, 
      Method -> {
       "DefaultBoundaryStyle" -> Automatic, "DefaultMeshStyle" -> 
        AbsolutePointSize[6], "ScalingFunctions" -> None, 
        "ClippingRange" -> {{{0.000012244897959183673`, 
         599.9999877551021}, {-70.19912414191195, 25.683248092945643`}}, {{
         0.000012244897959183673`, 599.9999877551021}, {-4.605170185988091, 
         25.683248092945643`}}}}, DisplayFunction -> Identity, AspectRatio -> 
      NCache[GoldenRatio^(-1), 0.6180339887498948], Axes -> {True, True}, 
      AxesLabel -> {None, None}, AxesOrigin -> {0, 0}, 
      CoordinatesToolOptions -> {"DisplayFunction" -> ({
          Part[#, 1], 
          Exp[
           Part[#, 2]]}& ), "CopiedValueFunction" -> ({
          Part[#, 1], 
          Exp[
           Part[#, 2]]}& )}, DisplayFunction :> Identity, 
      Frame -> {{True, True}, {True, True}}, 
      FrameLabel -> {{None, None}, {None, None}}, 
      FrameTicks -> {{Automatic, Automatic}, {Automatic, Automatic}}, 
      GridLines -> {None, None}, GridLinesStyle -> Directive[
        GrayLevel[0.5, 0.4]], 
      Method -> {
       "DefaultBoundaryStyle" -> Automatic, "DefaultMeshStyle" -> 
        AbsolutePointSize[6], "ScalingFunctions" -> None}, 
      PlotRange -> {{0., 599.9999877551021}, {-4.605170185988091, 
       27.631021115928547`}}, PlotRangeClipping -> True, PlotRangePadding -> {{
         Scaled[0.02], 
         Scaled[0.02]}, {Automatic, Automatic}}, 
      Ticks -> {Automatic, Automatic}}],FormBox[
     FormBox[
      TemplateBox[{
       "\"\\!\\(\\*SubscriptBox[\\(H\\), \\(u\\)]\\)\"", 
        "\"\\!\\(\\*SubscriptBox[\\(H\\), \\(v\\)]\\)\"", "\"V\"", "\"L\""}, 
       "LineLegend", DisplayFunction -> (FormBox[
         StyleBox[
          StyleBox[
           PaneBox[
            TagBox[
             GridBox[{{
                TagBox[
                 GridBox[{{
                    GraphicsBox[{{
                    Directive[
                    EdgeForm[
                    Directive[
                    Opacity[0.3], 
                    GrayLevel[0]]], 
                    PointSize[0.5], 
                    Opacity[1.], 
                    AbsoluteThickness[1.6], 
                    RGBColor[1, 0, 0]], {
                    LineBox[{{0, 10}, {20, 10}}]}}, {
                    Directive[
                    EdgeForm[
                    Directive[
                    Opacity[0.3], 
                    GrayLevel[0]]], 
                    PointSize[0.5], 
                    Opacity[1.], 
                    AbsoluteThickness[1.6], 
                    RGBColor[1, 0, 0]], {}}}, AspectRatio -> Full, 
                    ImageSize -> {20, 10}, PlotRangePadding -> None, 
                    ImagePadding -> Automatic, 
                    BaselinePosition -> (Scaled[0.1] -> Baseline)], #}, {
                    GraphicsBox[{{
                    Directive[
                    EdgeForm[
                    Directive[
                    Opacity[0.3], 
                    GrayLevel[0]]], 
                    PointSize[0.5], 
                    Opacity[1.], 
                    AbsoluteThickness[1.6], 
                    RGBColor[0, 0, 1]], {
                    LineBox[{{0, 10}, {20, 10}}]}}, {
                    Directive[
                    EdgeForm[
                    Directive[
                    Opacity[0.3], 
                    GrayLevel[0]]], 
                    PointSize[0.5], 
                    Opacity[1.], 
                    AbsoluteThickness[1.6], 
                    RGBColor[0, 0, 1]], {}}}, AspectRatio -> Full, 
                    ImageSize -> {20, 10}, PlotRangePadding -> None, 
                    ImagePadding -> Automatic, 
                    BaselinePosition -> (Scaled[0.1] -> Baseline)], #2}, {
                    GraphicsBox[{{
                    Directive[
                    EdgeForm[
                    Directive[
                    Opacity[0.3], 
                    GrayLevel[0]]], 
                    PointSize[0.5], 
                    Opacity[1.], 
                    AbsoluteThickness[1.6], 
                    RGBColor[0, 1, 0]], {
                    LineBox[{{0, 10}, {20, 10}}]}}, {
                    Directive[
                    EdgeForm[
                    Directive[
                    Opacity[0.3], 
                    GrayLevel[0]]], 
                    PointSize[0.5], 
                    Opacity[1.], 
                    AbsoluteThickness[1.6], 
                    RGBColor[0, 1, 0]], {}}}, AspectRatio -> Full, 
                    ImageSize -> {20, 10}, PlotRangePadding -> None, 
                    ImagePadding -> Automatic, 
                    BaselinePosition -> (Scaled[0.1] -> Baseline)], #3}, {
                    GraphicsBox[{{
                    Directive[
                    EdgeForm[
                    Directive[
                    Opacity[0.3], 
                    GrayLevel[0]]], 
                    PointSize[0.5], 
                    Opacity[1.], 
                    AbsoluteThickness[1.6], 
                    GrayLevel[0.5]], {
                    LineBox[{{0, 10}, {20, 10}}]}}, {
                    Directive[
                    EdgeForm[
                    Directive[
                    Opacity[0.3], 
                    GrayLevel[0]]], 
                    PointSize[0.5], 
                    Opacity[1.], 
                    AbsoluteThickness[1.6], 
                    GrayLevel[0.5]], {}}}, AspectRatio -> Full, 
                    ImageSize -> {20, 10}, PlotRangePadding -> None, 
                    ImagePadding -> Automatic, 
                    BaselinePosition -> (Scaled[0.1] -> Baseline)], #4}}, 
                  GridBoxAlignment -> {
                   "Columns" -> {Center, Left}, "Rows" -> {{Baseline}}}, 
                  AutoDelete -> False, 
                  GridBoxDividers -> {
                   "Columns" -> {{False}}, "Rows" -> {{False}}}, 
                  GridBoxItemSize -> {
                   "Columns" -> {{All}}, "Rows" -> {{All}}}, 
                  GridBoxSpacings -> {
                   "Columns" -> {{0.5}}, "Rows" -> {{0.8}}}], "Grid"]}}, 
              GridBoxAlignment -> {"Columns" -> {{Left}}, "Rows" -> {{Top}}}, 
              AutoDelete -> False, 
              GridBoxItemSize -> {
               "Columns" -> {{Automatic}}, "Rows" -> {{Automatic}}}, 
              GridBoxSpacings -> {"Columns" -> {{1}}, "Rows" -> {{0}}}], 
             "Grid"], Alignment -> Left, AppearanceElements -> None, 
            ImageMargins -> {{5, 5}, {5, 5}}, ImageSizeAction -> 
            "ResizeToFit"], LineIndent -> 0, StripOnInput -> False], {
          FontFamily -> "Arial"}, Background -> Automatic, StripOnInput -> 
          False], TraditionalForm]& ), 
       InterpretationFunction :> (RowBox[{"LineLegend", "[", 
          RowBox[{
            RowBox[{"{", 
              RowBox[{
                RowBox[{"Directive", "[", 
                  RowBox[{
                    RowBox[{"Opacity", "[", "1.`", "]"}], ",", 
                    RowBox[{"AbsoluteThickness", "[", "1.6`", "]"}], ",", 
                    InterpretationBox[
                    ButtonBox[
                    TooltipBox[
                    GraphicsBox[{{
                    GrayLevel[0], 
                    RectangleBox[{0, 0}]}, {
                    GrayLevel[0], 
                    RectangleBox[{1, -1}]}, {
                    RGBColor[1, 0, 0], 
                    RectangleBox[{0, -1}, {2, 1}]}}, AspectRatio -> 1, Frame -> 
                    True, FrameStyle -> RGBColor[0.6666666666666666, 0., 0.], 
                    FrameTicks -> None, PlotRangePadding -> None, ImageSize -> 
                    Dynamic[{
                    Automatic, 1.35 CurrentValue["FontCapHeight"]/
                    AbsoluteCurrentValue[Magnification]}]], 
                    "RGBColor[1, 0, 0]"], Appearance -> None, BaseStyle -> {},
                     BaselinePosition -> Baseline, DefaultBaseStyle -> {}, 
                    ButtonFunction :> With[{Typeset`box$ = EvaluationBox[]}, 
                    If[
                    Not[
                    AbsoluteCurrentValue["Deployed"]], 
                    SelectionMove[Typeset`box$, All, Expression]; 
                    FrontEnd`Private`$ColorSelectorInitialAlpha = 1; 
                    FrontEnd`Private`$ColorSelectorInitialColor = 
                    RGBColor[1, 0, 0]; 
                    FrontEnd`Private`$ColorSelectorUseMakeBoxes = True; 
                    MathLink`CallFrontEnd[
                    FrontEnd`AttachCell[Typeset`box$, 
                    FrontEndResource["RGBColorValueSelector"], {
                    0, {Left, Bottom}}, {Left, Top}, 
                    "ClosingActions" -> {
                    "SelectionDeparture", "ParentChanged", 
                    "EvaluatorQuit"}]]]], BaseStyle -> Inherited, Evaluator -> 
                    Automatic, Method -> "Preemptive"], 
                    RGBColor[1, 0, 0], Editable -> False, Selectable -> 
                    False]}], "]"}], ",", 
                RowBox[{"Directive", "[", 
                  RowBox[{
                    RowBox[{"Opacity", "[", "1.`", "]"}], ",", 
                    RowBox[{"AbsoluteThickness", "[", "1.6`", "]"}], ",", 
                    InterpretationBox[
                    ButtonBox[
                    TooltipBox[
                    GraphicsBox[{{
                    GrayLevel[0], 
                    RectangleBox[{0, 0}]}, {
                    GrayLevel[0], 
                    RectangleBox[{1, -1}]}, {
                    RGBColor[0, 0, 1], 
                    RectangleBox[{0, -1}, {2, 1}]}}, AspectRatio -> 1, Frame -> 
                    True, FrameStyle -> RGBColor[0., 0., 0.6666666666666666], 
                    FrameTicks -> None, PlotRangePadding -> None, ImageSize -> 
                    Dynamic[{
                    Automatic, 1.35 CurrentValue["FontCapHeight"]/
                    AbsoluteCurrentValue[Magnification]}]], 
                    "RGBColor[0, 0, 1]"], Appearance -> None, BaseStyle -> {},
                     BaselinePosition -> Baseline, DefaultBaseStyle -> {}, 
                    ButtonFunction :> With[{Typeset`box$ = EvaluationBox[]}, 
                    If[
                    Not[
                    AbsoluteCurrentValue["Deployed"]], 
                    SelectionMove[Typeset`box$, All, Expression]; 
                    FrontEnd`Private`$ColorSelectorInitialAlpha = 1; 
                    FrontEnd`Private`$ColorSelectorInitialColor = 
                    RGBColor[0, 0, 1]; 
                    FrontEnd`Private`$ColorSelectorUseMakeBoxes = True; 
                    MathLink`CallFrontEnd[
                    FrontEnd`AttachCell[Typeset`box$, 
                    FrontEndResource["RGBColorValueSelector"], {
                    0, {Left, Bottom}}, {Left, Top}, 
                    "ClosingActions" -> {
                    "SelectionDeparture", "ParentChanged", 
                    "EvaluatorQuit"}]]]], BaseStyle -> Inherited, Evaluator -> 
                    Automatic, Method -> "Preemptive"], 
                    RGBColor[0, 0, 1], Editable -> False, Selectable -> 
                    False]}], "]"}], ",", 
                RowBox[{"Directive", "[", 
                  RowBox[{
                    RowBox[{"Opacity", "[", "1.`", "]"}], ",", 
                    RowBox[{"AbsoluteThickness", "[", "1.6`", "]"}], ",", 
                    InterpretationBox[
                    ButtonBox[
                    TooltipBox[
                    GraphicsBox[{{
                    GrayLevel[0], 
                    RectangleBox[{0, 0}]}, {
                    GrayLevel[0], 
                    RectangleBox[{1, -1}]}, {
                    RGBColor[0, 1, 0], 
                    RectangleBox[{0, -1}, {2, 1}]}}, AspectRatio -> 1, Frame -> 
                    True, FrameStyle -> RGBColor[0., 0.6666666666666666, 0.], 
                    FrameTicks -> None, PlotRangePadding -> None, ImageSize -> 
                    Dynamic[{
                    Automatic, 1.35 CurrentValue["FontCapHeight"]/
                    AbsoluteCurrentValue[Magnification]}]], 
                    "RGBColor[0, 1, 0]"], Appearance -> None, BaseStyle -> {},
                     BaselinePosition -> Baseline, DefaultBaseStyle -> {}, 
                    ButtonFunction :> With[{Typeset`box$ = EvaluationBox[]}, 
                    If[
                    Not[
                    AbsoluteCurrentValue["Deployed"]], 
                    SelectionMove[Typeset`box$, All, Expression]; 
                    FrontEnd`Private`$ColorSelectorInitialAlpha = 1; 
                    FrontEnd`Private`$ColorSelectorInitialColor = 
                    RGBColor[0, 1, 0]; 
                    FrontEnd`Private`$ColorSelectorUseMakeBoxes = True; 
                    MathLink`CallFrontEnd[
                    FrontEnd`AttachCell[Typeset`box$, 
                    FrontEndResource["RGBColorValueSelector"], {
                    0, {Left, Bottom}}, {Left, Top}, 
                    "ClosingActions" -> {
                    "SelectionDeparture", "ParentChanged", 
                    "EvaluatorQuit"}]]]], BaseStyle -> Inherited, Evaluator -> 
                    Automatic, Method -> "Preemptive"], 
                    RGBColor[0, 1, 0], Editable -> False, Selectable -> 
                    False]}], "]"}], ",", 
                RowBox[{"Directive", "[", 
                  RowBox[{
                    RowBox[{"Opacity", "[", "1.`", "]"}], ",", 
                    RowBox[{"AbsoluteThickness", "[", "1.6`", "]"}], ",", 
                    InterpretationBox[
                    ButtonBox[
                    TooltipBox[
                    GraphicsBox[{{
                    GrayLevel[0], 
                    RectangleBox[{0, 0}]}, {
                    GrayLevel[0], 
                    RectangleBox[{1, -1}]}, {
                    GrayLevel[0.5], 
                    RectangleBox[{0, -1}, {2, 1}]}}, AspectRatio -> 1, Frame -> 
                    True, FrameStyle -> GrayLevel[0.33333333333333337`], 
                    FrameTicks -> None, PlotRangePadding -> None, ImageSize -> 
                    Dynamic[{
                    Automatic, 1.35 CurrentValue["FontCapHeight"]/
                    AbsoluteCurrentValue[Magnification]}]], "GrayLevel[0.5]"],
                     Appearance -> None, BaseStyle -> {}, BaselinePosition -> 
                    Baseline, DefaultBaseStyle -> {}, ButtonFunction :> 
                    With[{Typeset`box$ = EvaluationBox[]}, 
                    If[
                    Not[
                    AbsoluteCurrentValue["Deployed"]], 
                    SelectionMove[Typeset`box$, All, Expression]; 
                    FrontEnd`Private`$ColorSelectorInitialAlpha = 1; 
                    FrontEnd`Private`$ColorSelectorInitialColor = 
                    GrayLevel[0.5]; 
                    FrontEnd`Private`$ColorSelectorUseMakeBoxes = True; 
                    MathLink`CallFrontEnd[
                    FrontEnd`AttachCell[Typeset`box$, 
                    FrontEndResource["GrayLevelColorValueSelector"], {
                    0, {Left, Bottom}}, {Left, Top}, 
                    "ClosingActions" -> {
                    "SelectionDeparture", "ParentChanged", 
                    "EvaluatorQuit"}]]]], BaseStyle -> Inherited, Evaluator -> 
                    Automatic, Method -> "Preemptive"], 
                    GrayLevel[0.5], Editable -> False, Selectable -> False]}],
                   "]"}]}], "}"}], ",", 
            RowBox[{"{", 
              RowBox[{#, ",", #2, ",", #3, ",", #4}], "}"}], ",", 
            RowBox[{"LegendMarkers", "\[Rule]", "None"}], ",", 
            RowBox[{"LabelStyle", "\[Rule]", 
              RowBox[{"{", "}"}]}], ",", 
            RowBox[{"LegendLayout", "\[Rule]", "\"Column\""}]}], "]"}]& ), 
       Editable -> True], TraditionalForm], TraditionalForm]},
   "Legended",
   DisplayFunction->(GridBox[{{
       TagBox[
        ItemBox[
         PaneBox[
          TagBox[#, "SkipImageSizeLevel"], Alignment -> {Center, Baseline}, 
          BaselinePosition -> Baseline], DefaultBaseStyle -> "Labeled"], 
        "SkipImageSizeLevel"], 
       ItemBox[#2, DefaultBaseStyle -> "LabeledLabel"]}}, 
     GridBoxAlignment -> {"Columns" -> {{Center}}, "Rows" -> {{Center}}}, 
     AutoDelete -> False, GridBoxItemSize -> Automatic, 
     BaselinePosition -> {1, 1}]& ),
   Editable->True,
   InterpretationFunction->(RowBox[{"Legended", "[", 
      RowBox[{#, ",", 
        RowBox[{"Placed", "[", 
          RowBox[{#2, ",", "After"}], "]"}]}], "]"}]& )], "}"}]], "Output",
 CellChangeTimes->{{3.664754758314155*^9, 3.6647547858767796`*^9}, 
   3.664822279766109*^9, 3.664823592039274*^9, 3.66482364617196*^9, 
   3.664823914462509*^9, 3.664824061679934*^9, 3.664824140912347*^9, 
   3.664824174055806*^9, 3.664824225361743*^9, {3.664824934818513*^9, 
   3.664824949325233*^9}, {3.664825037165063*^9, 3.6648250583364077`*^9}, 
   3.66482514200767*^9, 3.6648252898530684`*^9, 3.664825330758588*^9, 
   3.664825561055793*^9, 3.664825628582385*^9, 3.6648257121653013`*^9, 
   3.6648260020622187`*^9, 3.664826155297574*^9, 3.664826231983775*^9, 
   3.664826465891925*^9, 3.66482652500535*^9, 3.664826612434188*^9, 
   3.664826661894799*^9, {3.6648270736798553`*^9, 3.664827089447307*^9}, 
   3.670775859318725*^9, 3.670775895165649*^9, 3.670781107005848*^9, 
   3.670781506186599*^9, 3.670781931185197*^9, 3.6707819733459578`*^9, 
   3.670782048598926*^9, 3.670782428583559*^9, 3.670782594828226*^9, 
   3.670783279928688*^9, 3.6707833167646303`*^9, 3.6707833796866493`*^9, 
   3.670783637474813*^9, 3.670783782809023*^9, 3.6707838941948*^9, 
   3.670784423779337*^9, {3.6707852872546673`*^9, 3.6707853604939013`*^9}, 
   3.670786499545807*^9, 3.670786549674405*^9, 3.67078686556419*^9, {
   3.670787683568709*^9, 3.670787729323248*^9}, 3.670788555642455*^9, 
   3.6707888087510977`*^9, 3.670791211885687*^9}]
}, Open  ]]
}, Open  ]]
}, Open  ]]
},
WindowSize->{1259, 663},
WindowMargins->{{Automatic, -95}, {10, Automatic}},
PrintingCopies->1,
PrintingPageRange->{1, Automatic},
Magnification:>1.4 Inherited,
FrontEndVersion->"10.4 for Mac OS X x86 (32-bit, 64-bit Kernel) (February 25, \
2016)",
StyleDefinitions->"Default.nb"
]
(* End of Notebook Content *)

(* Internal cache information *)
(*CellTagsOutline
CellTagsIndex->{}
*)
(*CellTagsIndex
CellTagsIndex->{}
*)
(*NotebookFileOutline
Notebook[{
Cell[CellGroupData[{
Cell[580, 22, 196, 2, 128, "Title"],
Cell[779, 26, 216, 3, 128, "Title"],
Cell[CellGroupData[{
Cell[1020, 33, 163, 2, 89, "Section"],
Cell[1186, 37, 491, 8, 97, "Text"],
Cell[1680, 47, 4786, 95, 133, "Input"],
Cell[CellGroupData[{
Cell[6491, 146, 16762, 370, 834, "Input"],
Cell[23256, 518, 830, 16, 32, "Message"]
}, Open  ]],
Cell[24101, 537, 118, 2, 40, "Input"],
Cell[CellGroupData[{
Cell[24244, 543, 99, 1, 40, "Input"],
Cell[24346, 546, 44575, 812, 175, "Output"]
}, Open  ]]
}, Open  ]]
}, Open  ]]
}
]
*)
