# Supplementary material for: Virus wars: using one virus to block the spread of another
Source: PeerJ. 2016 Jun 29;4:e2166. doi: 10.7717/peerj.2166 (PMC4933091; doi:10.7717/peerj.2166)
Supplement: Supplemental Information 3 [file peerj-04-2166-s003.nb]

(* Content-type: application/vnd.wolfram.mathematica *)

(*** Wolfram Notebook File ***)
(* http://www.wolfram.com/nb *)

(* CreatedBy='Mathematica 10.1' *)

(*CacheID: 234*)
(* Internal cache information:
NotebookFileLineBreakTest
NotebookFileLineBreakTest
NotebookDataPosition[       158,          7]
NotebookDataLength[     56910,       1173]
NotebookOptionsPosition[     56079,       1139]
NotebookOutlinePosition[     56523,       1158]
CellTagsIndexPosition[     56480,       1155]
WindowFrame->Normal*)

(* Beginning of Notebook Content *)
Notebook[{

Cell[CellGroupData[{
Cell["Numerical Solutions For Unary Vaccine", "Title",
 CellChangeTimes->{{3.653247233718869*^9, 3.653247243230265*^9}, {
   3.6614597779858513`*^9, 3.661459782037195*^9}, 3.6639515586153393`*^9}],

Cell["Compound variable function Cp", "Title",
 CellChangeTimes->{{3.653247233718869*^9, 3.653247243230265*^9}, {
  3.6573802159264174`*^9, 3.6573802243660326`*^9}, {3.6614597975047407`*^9, 
  3.661459802431547*^9}}],

Cell[CellGroupData[{

Cell["Scott\[CloseCurlyQuote]s Code", "Section",
 CellChangeTimes->{{3.664754544672811*^9, 3.664754548438425*^9}, {
  3.664754798173745*^9, 3.664754800267503*^9}}],

Cell["\<\
Pars is now a matrix of parameters. Each row is a single simulation run. I \
have set it up with three, but you can set it up to do however many you want. \
You just need to add rows to the Pars matrix and change the for loop to run \
through them all (the i<= in the loop). It will save all your plots in \
\[OpenCurlyDoubleQuote]Plots\[CloseCurlyDoubleQuote] and you can barf them \
out at will.\
\>", "Text",
 CellChangeTimes->{{3.6647548240957155`*^9, 3.6647549082679005`*^9}}],

Cell[BoxData[
 RowBox[{
  RowBox[{"Pars", "=", 
   RowBox[{"{", 
    RowBox[{"(*", 
     RowBox[{
      RowBox[{"{", 
       RowBox[{
        RowBox[{
         SubscriptBox["b", "v"], "\[Rule]", "0.5"}], ",", 
        RowBox[{
         SubscriptBox["b", "L"], "\[Rule]", "300"}], ",", 
        RowBox[{
         SubscriptBox["k", "v"], "\[Rule]", ".0000000001"}], ",", 
        RowBox[{
         SubscriptBox["k", "L"], "\[Rule]", ".0000000001"}], ",", 
        RowBox[{
         SubscriptBox["r", "u"], "\[Rule]", ".034"}], ",", 
        RowBox[{
         SubscriptBox["r", "v"], "\[Rule]", ".027"}], ",", 
        RowBox[{"\[Tau]", "\[Rule]", "45"}], ",", " ", 
        RowBox[{"X", "\[Rule]", "2800000000"}], ",", " ", 
        RowBox[{"Y", " ", "\[Rule]", " ", "640000000"}]}], "}"}], ","}], 
     "*)"}], 
    RowBox[{"{", 
     RowBox[{
      RowBox[{
       SubscriptBox["b", "v"], "\[Rule]", "1"}], ",", 
      RowBox[{
       SubscriptBox["b", "L"], "\[Rule]", "300"}], ",", 
      RowBox[{
       SubscriptBox["k", "v"], "\[Rule]", ".0000000001"}], ",", 
      RowBox[{
       SubscriptBox["k", "L"], "\[Rule]", ".0000000001"}], ",", 
      RowBox[{
       SubscriptBox["r", "u"], "\[Rule]", ".034"}], ",", 
      RowBox[{
       SubscriptBox["r", "v"], "\[Rule]", ".027"}], ",", 
      RowBox[{"\[Tau]", "\[Rule]", "45"}], ",", " ", 
      RowBox[{"X", "\[Rule]", "2800000000"}], ",", " ", 
      RowBox[{"Y", " ", "\[Rule]", " ", "640000000"}]}], "}"}], 
    RowBox[{"(*", 
     RowBox[{",", 
      RowBox[{"{", 
       RowBox[{
        RowBox[{
         SubscriptBox["b", "v"], "\[Rule]", "2"}], ",", 
        RowBox[{
         SubscriptBox["b", "L"], "\[Rule]", "300"}], ",", 
        RowBox[{
         SubscriptBox["k", "v"], "\[Rule]", ".0000000001"}], ",", 
        RowBox[{
         SubscriptBox["k", "L"], "\[Rule]", ".0000000001"}], ",", 
        RowBox[{
         SubscriptBox["r", "u"], "\[Rule]", ".034"}], ",", 
        RowBox[{
         SubscriptBox["r", "v"], "\[Rule]", ".027"}], ",", 
        RowBox[{"\[Tau]", "\[Rule]", "45"}], ",", " ", 
        RowBox[{"X", "\[Rule]", "2800000000"}], ",", " ", 
        RowBox[{"Y", " ", "\[Rule]", " ", "640000000"}]}], "}"}]}], "*)"}], 
    "}"}]}], ";"}]], "Input",
 CellChangeTimes->{{3.6533219919140224`*^9, 3.6533221142859025`*^9}, {
   3.6533222280376496`*^9, 3.65332222937392*^9}, {3.653322266229486*^9, 
   3.6533222737896023`*^9}, 3.6533228795504074`*^9, {3.655035981141905*^9, 
   3.6550360881161947`*^9}, {3.655036163532299*^9, 3.655036184002657*^9}, {
   3.655036304665697*^9, 3.655036315464355*^9}, {3.6550368033609943`*^9, 
   3.655036807479734*^9}, {3.655036839456669*^9, 3.65503684370313*^9}, {
   3.65503717954711*^9, 3.655037180361865*^9}, {3.655037670202064*^9, 
   3.655037728081153*^9}, {3.655038162641294*^9, 3.655038163474016*^9}, {
   3.655054939428729*^9, 3.655054941059822*^9}, {3.657371049765905*^9, 
   3.657371102751936*^9}, {3.6573714375764437`*^9, 3.657371451120082*^9}, 
   3.657371510746255*^9, {3.657389575436434*^9, 3.657389604933708*^9}, {
   3.657390370576404*^9, 3.657390382927513*^9}, 3.65739531733325*^9, {
   3.65739551893309*^9, 3.657395519595656*^9}, {3.6574639639662523`*^9, 
   3.657463964730229*^9}, {3.6574660344271297`*^9, 3.657466045169983*^9}, 
   3.65746624665975*^9, 3.657466342206347*^9, {3.6574663768000793`*^9, 
   3.6574663771365213`*^9}, {3.657467663109524*^9, 3.657467668834259*^9}, {
   3.6574685484214897`*^9, 3.6574685535839252`*^9}, 3.657931002150733*^9, {
   3.657931138736627*^9, 3.657931139711163*^9}, {3.659311371043579*^9, 
   3.659311372285344*^9}, 3.6593663911973658`*^9, {3.6630293167090263`*^9, 
   3.663029353742655*^9}, 3.663260376082253*^9, {3.6639516593167562`*^9, 
   3.663951664684347*^9}, {3.663951780351103*^9, 3.663951781127252*^9}, {
   3.663951880845768*^9, 3.6639519308449793`*^9}, {3.663951980562537*^9, 
   3.663952004967473*^9}, {3.663952049044704*^9, 3.663952058488566*^9}, 
   3.663952440524371*^9, {3.663952934433798*^9, 3.663952939277381*^9}, {
   3.664754563266668*^9, 3.66475459517298*^9}, {3.664820219010116*^9, 
   3.664820222826147*^9}, {3.6648220667976*^9, 3.664822072819742*^9}, {
   3.664823567825068*^9, 3.664823578565493*^9}, {3.6648236209010267`*^9, 
   3.664823662911772*^9}, {3.6648238918423853`*^9, 3.664823899536618*^9}, {
   3.664824159655711*^9, 3.6648241633663054`*^9}, {3.664824209366243*^9, 
   3.664824216732747*^9}, {3.6648242535707808`*^9, 3.664824258352222*^9}, {
   3.664825278067916*^9, 3.664825279019937*^9}, {3.664825319232945*^9, 
   3.664825320296343*^9}, {3.664825613361779*^9, 3.664825616865374*^9}, {
   3.66482619868766*^9, 3.664826222251472*^9}, {3.6648263503921824`*^9, 
   3.664826351151596*^9}, {3.664826647809803*^9, 3.664826653056911*^9}, {
   3.670787599766759*^9, 3.670787613893362*^9}}],

Cell[CellGroupData[{

Cell[BoxData[
 RowBox[{
  RowBox[{"Module", "[", 
   RowBox[{
    RowBox[{"{", "i", "}"}], ",", 
    RowBox[{
     RowBox[{"Plots", "=", 
      RowBox[{"{", "}"}]}], ";", 
     RowBox[{"For", "[", 
      RowBox[{
       RowBox[{"i", "=", "1"}], ",", 
       RowBox[{"i", "\[LessEqual]", "1"}], ",", 
       RowBox[{"i", "++"}], ",", 
       RowBox[{
        RowBox[{
         RowBox[{"Cu", "[", "t", "]"}], "=", 
         RowBox[{"(", "  ", 
          RowBox[{"1", "-", " ", 
           RowBox[{"(", 
            RowBox[{
             RowBox[{"(", 
              RowBox[{
               RowBox[{
                SubscriptBox["H", "u"], "[", "t", "]"}], "+", "  ", 
               RowBox[{
                SubscriptBox["H", "v"], "[", "t", "]"}]}], ")"}], "/", " ", 
             "X"}], ")"}]}], "   ", ")"}]}], ";", "\[IndentingNewLine]", 
        RowBox[{
         RowBox[{"Cv", "[", "t", "]"}], "=", 
         RowBox[{"(", "  ", 
          RowBox[{"1", "-", " ", 
           RowBox[{"(", 
            RowBox[{
             RowBox[{"(", 
              RowBox[{
               RowBox[{
                SubscriptBox["H", "u"], "[", "t", "]"}], "+", "  ", 
               RowBox[{
                SubscriptBox["H", "v"], "[", "t", "]"}]}], ")"}], "/", " ", 
             "Y"}], ")"}]}], "   ", ")"}]}], ";", 
        RowBox[{"Sols", "=", 
         RowBox[{"NDSolve", "[", "\[IndentingNewLine]", "\[IndentingNewLine]", 
          RowBox[{
           RowBox[{"{", " ", "\[IndentingNewLine]", 
            RowBox[{
             RowBox[{
              RowBox[{
               RowBox[{"V", "'"}], "[", "t", "]"}], "\[Equal]", 
              RowBox[{"(", 
               RowBox[{
                RowBox[{
                 RowBox[{
                  RowBox[{"-", 
                   SubscriptBox["k", "v"]}], 
                  RowBox[{"V", "[", "t", "]"}], " ", 
                  RowBox[{
                   SubscriptBox["H", "u"], "[", "t", "]"}]}], "+", 
                 RowBox[{
                  SubscriptBox["b", "v"], 
                  RowBox[{
                   SubscriptBox["H", "v"], "[", "t", "]"}]}]}], " ", "/.", 
                RowBox[{"Pars", "[", 
                 RowBox[{"[", "i", "]"}], "]"}]}], ")"}]}], ",", " ", 
             "\[IndentingNewLine]", "\[IndentingNewLine]", 
             RowBox[{
              RowBox[{
               RowBox[{"L", "'"}], "[", "t", "]"}], "\[Equal]", 
              RowBox[{"(", 
               RowBox[{
                RowBox[{"(", 
                 RowBox[{
                  RowBox[{
                   SubscriptBox["b", "L"], 
                   SubscriptBox["k", "L"], 
                   RowBox[{"L", "[", 
                    RowBox[{"t", "-", "\[Tau]"}], "]"}], 
                   RowBox[{
                    SubscriptBox["H", "u"], "[", 
                    RowBox[{"t", "-", "\[Tau]"}], "]"}]}], "-", 
                  RowBox[{
                   SubscriptBox["k", "L"], 
                   RowBox[{"L", "[", "t", "]"}], 
                   RowBox[{
                    SubscriptBox["H", "u"], "[", "t", "]"}]}]}], ")"}], "/.", 
                RowBox[{"Pars", "[", 
                 RowBox[{"[", "i", "]"}], "]"}]}], ")"}]}], ",", 
             "\[IndentingNewLine]", "\[IndentingNewLine]", 
             RowBox[{
              RowBox[{
               RowBox[{
                SubscriptBox["H", "u"], "'"}], "[", "t", "]"}], "\[Equal]", 
              RowBox[{"(", 
               RowBox[{
                RowBox[{
                 RowBox[{
                  SubscriptBox["H", "u"], "[", "t", "]"}], 
                 RowBox[{"(", "  ", 
                  RowBox[{
                   RowBox[{
                    SubscriptBox["r", "u"], 
                    RowBox[{"Cu", "[", "t", "]"}]}], "-", 
                   RowBox[{
                    SubscriptBox["k", "v"], 
                    RowBox[{"V", "[", "t", "]"}]}], "  ", "-", 
                   RowBox[{
                    SubscriptBox["k", "L"], 
                    RowBox[{"L", "[", "t", "]"}]}]}], "  ", ")"}]}], "/.", 
                RowBox[{"Pars", "[", 
                 RowBox[{"[", "i", "]"}], "]"}]}], ")"}]}], ",", 
             "\[IndentingNewLine]", "\[IndentingNewLine]", 
             RowBox[{
              RowBox[{
               RowBox[{
                SubscriptBox["H", "v"], "'"}], "[", "t", "]"}], "\[Equal]", 
              RowBox[{"(", " ", 
               RowBox[{
                RowBox[{"(", 
                 RowBox[{
                  RowBox[{
                   SubscriptBox["r", "v"], 
                   RowBox[{
                    SubscriptBox["H", "v"], "[", "t", "]"}], 
                   RowBox[{"Cv", "[", "t", "]"}]}], "+", 
                  RowBox[{
                   SubscriptBox["k", "v"], 
                   RowBox[{"V", "[", "t", "]"}], 
                   RowBox[{
                    SubscriptBox["H", "u"], "[", "t", "]"}]}]}], ")"}], 
                "        ", "/.", 
                RowBox[{"Pars", "[", 
                 RowBox[{"[", "i", "]"}], "]"}]}], ")"}]}], ",", 
             "\[IndentingNewLine]", "\[IndentingNewLine]", 
             RowBox[{
              RowBox[{
               SubscriptBox["H", "v"], "[", "0", "]"}], "\[Equal]", "0"}], 
             ",", 
             RowBox[{
              RowBox[{"L", "[", 
               RowBox[{"t", "/;", 
                RowBox[{"t", "\[LessEqual]", " ", "0"}]}], "]"}], "\[Equal]", 
              "100000"}], ",", 
             RowBox[{
              RowBox[{"V", "[", "0", "]"}], "\[Equal]", "0"}], ",", 
             RowBox[{
              RowBox[{
               SubscriptBox["H", "u"], "[", 
               RowBox[{"t", "/;", 
                RowBox[{"t", "\[LessEqual]", "0"}]}], "]"}], "\[Equal]", 
              "100000000"}], ",", "\[IndentingNewLine]", 
             RowBox[{"WhenEvent", "[", 
              RowBox[{
               RowBox[{"t", "\[Equal]", "120"}], " ", ",", 
               RowBox[{"{", 
                RowBox[{
                 RowBox[{
                  RowBox[{"L", "[", "t", "]"}], "\[Rule]", " ", 
                  RowBox[{
                   RowBox[{"L", "[", "t", "]"}], "/", "10"}]}], ",", 
                 RowBox[{
                  RowBox[{
                   SubscriptBox["H", "u"], "[", "t", "]"}], "\[Rule]", " ", 
                  RowBox[{
                   RowBox[{
                    SubscriptBox["H", "u"], "[", "t", "]"}], "/", "10"}]}], 
                 ",", " ", 
                 RowBox[{
                  RowBox[{
                   SubscriptBox["H", "v"], "[", "t", "]"}], "\[Rule]", 
                  RowBox[{
                   RowBox[{
                    SubscriptBox["H", "v"], "[", "t", "]"}], "/", "10"}]}]}], 
                "}"}]}], "]"}], ",", "\[IndentingNewLine]", 
             RowBox[{"WhenEvent", "[", " ", 
              RowBox[{
               RowBox[{"t", "\[Equal]", "300"}], ",", 
               RowBox[{"{", 
                RowBox[{
                 RowBox[{
                  RowBox[{"L", "[", "t", "]"}], "\[Rule]", " ", 
                  RowBox[{
                   RowBox[{"L", "[", "t", "]"}], "/", "10"}]}], ",", " ", 
                 RowBox[{
                  RowBox[{
                   SubscriptBox["H", "u"], "[", "t", "]"}], "\[Rule]", " ", 
                  RowBox[{
                   RowBox[{
                    SubscriptBox["H", "u"], "[", "t", "]"}], "/", "10"}]}], 
                 ",", " ", 
                 RowBox[{
                  RowBox[{
                   SubscriptBox["H", "v"], "[", "t", "]"}], "\[Rule]", 
                  RowBox[{
                   RowBox[{
                    SubscriptBox["H", "v"], "[", "t", "]"}], "/", "10"}]}]}], 
                "}"}]}], "]"}], ",", "\[IndentingNewLine]", 
             RowBox[{"WhenEvent", "[", 
              RowBox[{
               RowBox[{
                RowBox[{
                 SubscriptBox["H", "u"], "[", "t", "]"}], "<", 
                ".0000000001"}], ",", " ", 
               RowBox[{
                RowBox[{
                 SubscriptBox["H", "u"], "[", "t", "]"}], " ", "->", " ", 
                "0.0000000001"}]}], "]"}]}], "}"}], ",", 
           "\[IndentingNewLine]", "\[IndentingNewLine]", 
           "\[IndentingNewLine]", 
           RowBox[{"{", 
            RowBox[{
             RowBox[{"V", "[", "t", "]"}], ",", 
             RowBox[{
              SubscriptBox["H", "u"], "[", "t", "]"}], ",", 
             RowBox[{
              SubscriptBox["H", "v"], "[", "t", "]"}], ",", 
             RowBox[{"L", "[", "t", "]"}]}], "}"}], ",", 
           RowBox[{"{", 
            RowBox[{"t", ",", "0", ",", "600"}], "}"}], " ", ",", 
           RowBox[{"StartingStepSize", "\[Rule]", " ", 
            RowBox[{"1", "/", "40"}]}], ",", 
           RowBox[{"Method", "->", "\"\<Automatic\>\""}]}], "  ", "]"}]}], 
        ";", "\[IndentingNewLine]", "\[IndentingNewLine]", 
        RowBox[{"data0", "=", " ", 
         RowBox[{"Table", "[", 
          RowBox[{
           RowBox[{
            RowBox[{"{", 
             RowBox[{
              SubscriptBox["b", "v"], ",", 
              SubscriptBox["k", "L"], ",", 
              SubscriptBox["k", "v"], ",", 
              SubscriptBox["r", "u"], ",", 
              SubscriptBox["r", "v"], ",", "X", ",", "Y"}], "}"}], "/.", 
            "Pars"}], ",", "1"}], "]"}]}], ";", "\[IndentingNewLine]", 
        RowBox[{"data2", "=", " ", 
         RowBox[{"Prepend", "[", 
          RowBox[{"data0", ",", 
           RowBox[{"{", 
            RowBox[{
            "\"\<bv\>\"", ",", "\"\<KL\>\"", ",", "\"\<kv\>\"", ",", 
             "\"\<ru\>\"", ",", "\"\<rv\>\"", ",", "\"\<X\>\"", ",", 
             "\"\<Y\>\""}], "}"}]}], "]"}]}], ";", "\[IndentingNewLine]", 
        RowBox[{"(*", 
         RowBox[{
          RowBox[{"Export", "[", 
           RowBox[{"\"\<Box Sync/mss/paff/fig1a.csv\>\"", ",", "data2"}], 
           "]"}], ";"}], "*)"}], "\[IndentingNewLine]", 
        RowBox[{"data1", " ", "=", " ", 
         RowBox[{"Table", "[", 
          RowBox[{
           RowBox[{
            RowBox[{"{", 
             RowBox[{"t", ",", 
              RowBox[{
               SubscriptBox["H", "u"], "[", "t", "]"}], ",", 
              RowBox[{
               SubscriptBox["H", "v"], "[", "t", "]"}], ",", 
              RowBox[{"V", "[", "t", "]"}], ",", 
              RowBox[{"L", "[", "t", "]"}]}], "}"}], "/.", "Sols"}], " ", ",", 
           RowBox[{"{", 
            RowBox[{"t", ",", "0", ",", "400", ",", ".1"}], "}"}]}], "]"}]}], 
        ";", "\[IndentingNewLine]", 
        RowBox[{"data3", " ", "=", " ", 
         RowBox[{"Prepend", "[", 
          RowBox[{"data1", ",", 
           RowBox[{"{", "\"\<{t,Hu,Hv,V,L}\>\"", "}"}]}], "]"}]}], ";", 
        "\[IndentingNewLine]", 
        RowBox[{"data4", " ", "=", " ", 
         RowBox[{"Join", "[", 
          RowBox[{"data2", ",", "data3"}], "]"}]}], ";", 
        "\[IndentingNewLine]", 
        RowBox[{"Export", "[", 
         RowBox[{"\"\<Box Sync/mss/paff/fig4.csv\>\"", ",", "data4"}], "]"}], 
        ";", "\[IndentingNewLine]", "\[IndentingNewLine]", 
        RowBox[{"Plots", "=", 
         RowBox[{"Append", "[", 
          RowBox[{"Plots", ",", 
           RowBox[{"LogPlot", "[", 
            RowBox[{
             RowBox[{"{", 
              RowBox[{
               RowBox[{"Evaluate", " ", "[", 
                RowBox[{
                 RowBox[{
                  SubscriptBox["H", "u"], "[", "t", "]"}], "/.", 
                 "\[VeryThinSpace]", "Sols"}], "]"}], ",", 
               RowBox[{"Evaluate", " ", "[", 
                RowBox[{
                 RowBox[{
                  SubscriptBox["H", "v"], "[", "t", "]"}], "/.", 
                 "\[VeryThinSpace]", "Sols"}], "]"}], ",", 
               RowBox[{"Evaluate", " ", "[", 
                RowBox[{
                 RowBox[{"V", "[", "t", "]"}], "/.", "\[VeryThinSpace]", 
                 "Sols"}], "]"}], ",", 
               RowBox[{"Evaluate", " ", "[", 
                RowBox[{
                 RowBox[{"L", "[", "t", "]"}], "/.", "\[VeryThinSpace]", 
                 "Sols"}], "]"}]}], "}"}], ",", 
             RowBox[{"{", 
              RowBox[{"t", ",", "0", ",", "600"}], "}"}], ",", 
             RowBox[{"PlotRange", "\[Rule]", 
              RowBox[{"{", 
               RowBox[{"0.01", ",", "1000000000000"}], "}"}]}], ",", 
             RowBox[{"Frame", "\[Rule]", "True"}], ",", 
             RowBox[{"PlotStyle", "\[Rule]", 
              RowBox[{"{", 
               RowBox[{"Red", ",", "Blue", ",", "Green", ",", "Gray"}], 
               "}"}]}], ",", 
             RowBox[{"PlotLegends", "\[Rule]", 
              RowBox[{"{", 
               RowBox[{
               "\"\<\!\(\*SubscriptBox[\(H\), \(u\)]\)\>\"", ",", 
                "\"\<\!\(\*SubscriptBox[\(H\), \(v\)]\)\>\"", ",", 
                "\"\<V\>\"", ",", "\"\<L\>\""}], "}"}]}]}], "]"}]}], 
          "]"}]}]}]}], "]"}], ";", 
     RowBox[{"Clear", "[", "t", "]"}]}]}], "]"}], ";"}]], "Input",
 CellChangeTimes->{{3.6647546505324945`*^9, 3.664754691813978*^9}, {
   3.6647547473297896`*^9, 3.664754776611145*^9}, 3.66482401957695*^9, {
   3.664824128062801*^9, 3.664824133012292*^9}, {3.664824374584714*^9, 
   3.664824377823333*^9}, {3.664824759907922*^9, 3.664824768866061*^9}, {
   3.6648248620463457`*^9, 3.664824944632897*^9}, {3.6648250240135307`*^9, 
   3.6648250698294363`*^9}, {3.6648251294245872`*^9, 3.664825132758387*^9}, 
   3.664825554042103*^9, {3.664825691439221*^9, 3.664825701786475*^9}, {
   3.664825951827326*^9, 3.6648259819663057`*^9}, 3.664826149515196*^9, {
   3.664826384469267*^9, 3.664826407578079*^9}, 3.6648264494271193`*^9, 
   3.664826518572137*^9, {3.664826597515459*^9, 3.664826606424653*^9}, {
   3.664827064430694*^9, 3.664827084585787*^9}, {3.670775502485139*^9, 
   3.670775534937093*^9}, {3.670775577989744*^9, 3.670775581082507*^9}, 
   3.670775613781657*^9, {3.670775661313324*^9, 3.670775689541376*^9}, {
   3.670775805117708*^9, 3.6707758437584667`*^9}, {3.670775884463539*^9, 
   3.670775887660492*^9}, {3.670780790144083*^9, 3.670780804940618*^9}, {
   3.6707808423829308`*^9, 3.670780844797059*^9}, {3.67078091269031*^9, 
   3.670781017173044*^9}, {3.670781054045629*^9, 3.6707810690581303`*^9}, {
   3.670781485482472*^9, 3.670781494270692*^9}, 3.670781921731792*^9, 
   3.670781963931863*^9, {3.670782036550866*^9, 3.6707820404906816`*^9}, {
   3.6707822487246227`*^9, 3.670782274591199*^9}, {3.67078256050224*^9, 
   3.6707825872689533`*^9}, {3.670783191270933*^9, 3.6707832682803707`*^9}, {
   3.6707833023402557`*^9, 3.670783306411146*^9}, {3.670783429431684*^9, 
   3.670783457018015*^9}, 3.6707834923559427`*^9, 3.6707835564103413`*^9, {
   3.6707836075468607`*^9, 3.6707836230441217`*^9}, {3.670783669268075*^9, 
   3.670783707049608*^9}, {3.670783773498004*^9, 3.6707838067250223`*^9}, {
   3.670783842759695*^9, 3.670783843703354*^9}, {3.6707838762731733`*^9, 
   3.670783879846719*^9}, {3.6707842547257853`*^9, 3.670784266385338*^9}, {
   3.6707843052078953`*^9, 3.6707844106160173`*^9}, {3.670784506230179*^9, 
   3.670784506541376*^9}, {3.670784597489805*^9, 3.670784612861553*^9}, {
   3.670784650635713*^9, 3.6707847298340597`*^9}, {3.670785248985272*^9, 
   3.6707853469836597`*^9}, {3.670786275581253*^9, 3.670786307819034*^9}, {
   3.670786344131947*^9, 3.6707863528976507`*^9}, {3.670786385287644*^9, 
   3.670786406923709*^9}, {3.670786453893908*^9, 3.670786485546748*^9}, {
   3.670786516730393*^9, 3.670786542879451*^9}, {3.670786858593541*^9, 
   3.670786859031636*^9}, {3.670787023042634*^9, 3.670787099374967*^9}, {
   3.670787151424781*^9, 3.670787171595767*^9}, {3.670787212097472*^9, 
   3.670787299922698*^9}, {3.6707873585226583`*^9, 3.670787370640785*^9}, {
   3.670787509635826*^9, 3.6707875143617764`*^9}, 3.6707877134622173`*^9, {
   3.670787790603271*^9, 3.670787791064682*^9}, {3.670788027274469*^9, 
   3.670788035095649*^9}, {3.670788103740589*^9, 3.670788104256857*^9}, {
   3.670788309265139*^9, 3.670788311366036*^9}, {3.670788362361421*^9, 
   3.670788403330578*^9}, {3.67078844790783*^9, 3.670788448888956*^9}, 
   3.670788631569669*^9, {3.6707887215078707`*^9, 3.670788779387061*^9}, {
   3.6708471057045193`*^9, 3.670847128250135*^9}, {3.6708473646018353`*^9, 
   3.670847376341934*^9}, {3.67084742009615*^9, 3.670847447237586*^9}, {
   3.670847569985992*^9, 3.670847600915431*^9}, {3.6708476508947067`*^9, 
   3.670847768496174*^9}, {3.670847890671712*^9, 3.670847894622237*^9}, {
   3.670850889256398*^9, 3.670850924308997*^9}, {3.67085096770795*^9, 
   3.670850969306253*^9}, {3.670851036067607*^9, 3.670851064462997*^9}, {
   3.670854948024713*^9, 3.6708549497431602`*^9}}],

Cell[BoxData[
 RowBox[{
  StyleBox[
   RowBox[{"NDSolve", "::", "ihist"}], "MessageName"], 
  RowBox[{
  ":", " "}], "\<\"Conditions given at \[NoBreak]\\!\\(\\*RowBox[{\\\"t\\\"}]\
\\)\[NoBreak] = \[NoBreak]\\!\\(\\*RowBox[{\\\"0.`\\\"}]\\)\[NoBreak] will be \
interpreted as initial history functions for \[NoBreak]\\!\\(\\*RowBox[{\\\"t\
\\\", \\\"/;\\\", RowBox[{\\\"t\\\", \\\"\[LessEqual]\\\", \\\"0.`\\\"}]}]\\)\
\[NoBreak]. \\!\\(\\*ButtonBox[\\\"\[RightSkeleton]\\\", \
ButtonStyle->\\\"Link\\\", ButtonFrame->None, \
ButtonData:>\\\"paclet:ref/NDSolve\\\", ButtonNote -> \\\"NDSolve::ihist\\\"]\
\\)\"\>"}]], "Message", "MSG",
 CellChangeTimes->{{3.670851043015923*^9, 3.670851067168358*^9}, 
   3.670854951468731*^9}]
}, Open  ]],

Cell[BoxData[""], "Input",
 CellChangeTimes->{{3.670783827217134*^9, 3.670783832118826*^9}, 
   3.670783889978777*^9}],

Cell[CellGroupData[{

Cell[BoxData["Plots"], "Input",
 CellChangeTimes->{{3.6647547567985725`*^9, 3.664754757532938*^9}}],

Cell[BoxData[
 RowBox[{"{", 
  TemplateBox[{GraphicsBox[{{{{}, {}, {
         Directive[
          Opacity[1.], 
          AbsoluteThickness[1.6], 
          RGBColor[1, 0, 0]], 
         LineBox[CompressedData["
1:eJwV1nk4VfkfB3CKokQkCmVtkCXuOaUi3m5kLXfjXveixZI1WVIyZUn8CGm0
KFKWZFQjMY1ClC1JqVQTYlIUFS1Chvp954/znOf1PJ/zfM/3fD/L0dwRyvGd
JSYm9oBc/90r3Ka/fbwyZKkpG3anPIiBlGav5+yMFquEhIqvFiEMZHYlxCzP
eG712hAzLbsYOP7meLtExlsr7otX2S/DGDg5dHZ8In3Cqm9rxuicfQwoB2sd
+Zw+F8P9hyQ4iQzwr/i4jqQrY5a67pLWXAYm2g/f/JCuixq3sm90OwMVio8W
JB1Zi/7UP1vOUhR2G9AdteZM6L/XPZlylEKvmd3PZVwmeid/zgxlUthsIzQ+
GMhEhZqHtuNvFFZ6xqVZnmbi3bonF6RPUBjIuG9fN85EzF75xMNnKAi/+Nyu
L9+Iy0GFe3dfoLDxxolrDbq2iHFQqpWvpnCtqeSVtpUt3jTyQgJqKGg8rl6Y
6GYLzU9UZ30thR/Dr3bZHLbF7LLBxl31FKrUjA2a+m3Bkso0aGmiYBjXXNh8
dhP2De5+GtBBQclu4njrInsced922XWAwpe7TpM6Rvbw27yx5sYghXbH86K4
Tfbw3pGTr/aOQuIWBy2zaHsU34+v6R0m8a45ZUW9JP6A/wvOJxLvY3Uv9ncH
nDk9Z2h0ikLJYJZR9x0HxD/oO2o+TZ73f5e5pscBkTek7A/PUFgffIz/UdYR
A2FN1QpiNEoiXr8RRjri+dG/vRQlaSQmJP9cbeUEmU65ZSWyNLZJ9Ow4JnCC
4R8J6x7K0TBPMmn+EEYsel/ydSGNLykv0gqLnDC8UsShF5H4YwYq8vOc0byI
m5GlTMPi/EP6Q6czfr773lSnTmOJlk623Ygz9Lu7a69r0PhauO/fgrmbkbbt
G69Uk0bpRc077us3Y1AqZXWyNokvi3BpObcZpve6spR0SXytcmBB4BZoJLml
JBjRmGSbnHZO2II9ut/lGMY0pgfs746f3oIPVXcX9RJLyO7/xal1Cwajp8MM
TGgoefX0f9V1gb5NVuEZBg2VL2PyeVYu6N3CNDaiaCxPWmBtz3dB6Om+sWpi
3T8sz+UmueCScfniBzSNtT/Oi2wHXDD+bl1Twxqyv99upI5OuyBAtWaLmRkN
jUVDPc7zWLBQXtlZTLziorjMhCYLcSbiFdFraeh9Tte+b8SCR2PKdA/xSnMV
8/x1LBRZm2tZrKNh/JAR6MRm4XCdV/9HYpOldfEanizM1/8ajPU0GN5Op7/5
s/DHwbGKDGL6yvOr9yJZWHU8rOxv4jUT3nfPxbGQGR3FX25O3tf6U19kGguC
NpmircTrj/w64ZDNQs5J8/RcYounUnLqRSxciJwz/ymxlfqJX8bKWHCRDFks
bUGDGaBp2VrNQqVfYNFaYpuKK655LSwolo6VeRNvmlkXEvGE7I85vSqV2N6u
OdG+j4UM9SC1y8SOxzi5y96zEOuvE9JK7NzdW/FlnIW9I7NV+om3rAhqa5nF
hmzkS5VxYlboRH+uLBsF0r/ulNxAg3Pj0FSYChtM3/wJOWLe7IUKdr+wIbZG
smExsdvmXH01BhvGJ3i3lYjdT+lZf97ARtomaliB2ONVpaDZgY2Kp2tXzyP2
MrDenePKhtH46Olpst62Pe3Ju7ezEez4TG6YeEed+znbEDYOXxNlPCb2kR68
rhLNRsqpVzLXif244Q9GE9kAdTPhOLH/2R8DjZlsvJzRfRtCHPQ2deZ0Lht5
AV6mTOJdpsqLQ0vYCHCIFcgT744pNLSpZGOP1xluN/ne4U2rbJbWs7F84PLS
88SRcjWikTayv67z+f+dV5S7fUTDczZuWjj3LyXeV9iZmv2aDWfW7scPyHnv
/7itIGSUjeTxKv+DxL+afbzB/JeNqtyaHD3ig/HRj5TncqARO7W9neRTXJvk
0AcFDkI1u8qDiQ9vXb7k1EoOdswtaDlD8tHSp601wIwD2fvuNerE4/77Yixs
OGidSlLOI/nsH/6495UnBx16Oe1JJP819sZmVgZy8MzKWfbzahovYgyZyXs5
OGovEc8jdjycdMHwGAe+hqzmOaR+ZqVS/J9nOThXJzjgSuqrOuMfqcelHJQ5
uaw6S+rRMHt98N5GDooWjDgqm9KQvTTCuDPBwdMFW5srSb03l+W8OS7BxYlT
ydWthjRiK+1P7pTnQibUjH5uQONTbcF3GQMueMmBu7v1aTzpcKvne3HxqbjK
PnkFjbSns8NXBnHxp+GGTC8dks9dV7Vn9nJhG5Dy1Ij0m+uv5yUXHONCt+We
fCXpT9njtzZ/bOQi/0S/k6cqyc9/g37WPeJig7PfwS9LaUiLLS3/rZeLBbVK
S2KXkPOQjlBcO8lFYp6CycHFNDzVdLsTDHg4U9VYKk/6p5JmZ5rrWh4a+T87
ti6g8WBFvKWeLQ+JS0WVRfNpYFV3frsXD+3dOnwFKRpazKP+S37j4WT/zej9
pF93bbJQeZ/HA8fYajLmB4Usp6G22ks8vLj3MSKC9HsJ142rvJt48F/R+e/G
SQpvd058uzLJw1mnT37+oxQup289tHGrK7pzDmkXd5P5Fz+b3xXkiplCkdbc
FxSk9lxcGbbPFU/9fG97PKPg7TH6KO+YK3z9TvkOkPmlYhCrMdXgioQRs2f+
ZL7dXa49ltnhCqcRi4CgOxSiFFpadF+6In/ro9ztdRQefZcNdR13xfuwMU+9
GxT+dzev9qqeGxKcruxXvUxhTQ3zmN1qNxwszrL7q4TCm7JBn15rNzzpO3PG
lsxjq1PGMjIiNwiHOjesy6Mw7ntLuDPdDaGtH5z2kfnvM7t3YtkXN2ihaKFi
KAWFifi2yh9uKC/Qb/kzkEL98IpzTvP5OHdq/LG1HwXVxyGbonX4cBx+b7nI
k8Lj8zPHO934sC/5eijYgULc8Xz/IG8+fEyzuxk2FIz/Z2sxazcfT/YZt3Za
UkgJTX+9KoUPA3wJzif/I7BcxjhSzUf+zoDHcqoURkxvS2rd5eO89I4HvooU
clf4vqjq5CNs7ukjsQsoTMhciRv8yEeEdF7A6A8GisTYvANTfMgbMK5umGCA
MzamqzhXgLi+QnGMMvBHt8VDaw0BDHbxjF16GfB4+E/B34YCTFUpt3OeMiDd
kBgVuk6ADEp7eqKNAZ/S+8vOcgSolHx5TKGKAdVoj+DJRAEWxvIvjaQy0Lun
/8L1TAHURVKqzFgGzof790XmCvBs2KRZNYIBneBIzucKAbSj1hs4uzMw6D91
pKxOgM+yEWWnnBgo8Y1rCmkTQLzRcjZ3AwOGW9PWDveT9Zg+n8TUGRgRKYSX
jAgwbZAp+1aWgauC7Et+UwIMFedK6vwwxWpO0fLX8u7gSdXcTu4yhaVtjUQP
3KG2s2IdI9UUYkym5Rlnd3i3XJKWiTTFHcu7ewUCd6xWS5sz29MUdms7hztD
3ZF+7UKxnqEp5q0W6mTFuCPtfevYJgVT3Df9x5Od7A7L1FvN2ydMwDL40NGe
544GblJ24C0TKOiFz0srdYd+u62U3XkTdOpMbnS87o75Cbye6TgTCJZL/NXc
TuINBoYfWppgu7za2bppd6jq5K1UdFsFHdmCZwekhDjUE2fBkVyFwXl6Cy0U
hXhh7hRVUm6MQAn6UJWBECqmmy44ihvDUPxmTZSZEItPfEkOLjLCyIzVOL1R
iKzfw3dxbIwQPuEUUC4UQntB88JF+w1Bjz0qCPUTwmzNnQO35Qwx/onfYxQu
REGODac73wAxw94upSlC8t/7V8q3myuR+DJmdWGVEJYONWLULT1s6hIP3d4o
xAlmU9QVWg9Sz5NL1DuEiK46/KSzWBfpHVmquW+FqBwd6mg68AtONlwSP6Ek
gkZpT9+Or9oQ1Juac7VEKMwNiN5now2V2r8i5Y1FaM28YxmUqYW86w1v021F
sJYpy4xZoomLv3e3J0WK4F38Ti/+vio0tifkM+NFEFP6bvHt01JkL9Hf8yNd
hKX6CWnWc5cgNTlKLeqiCEfF40XrpRQR7Csf5NslwuxyvmR/8Ry8Uauy1Hwr
whzVLLW+aXF4dnopvPwqQkPTNV6O95TVlo2Xb/AWeOCof8HbbVdfWJlo2knZ
wAN3vw4FOgTMqi/5+2P3T2cPqCeMsuSNpOo1M4+XVbt7oHYgV++Nkmz9pP1M
afVODyx2/bO6PEih/v9Jv48f
          "]]}, {}, {}, {
         Directive[
          Opacity[1.], 
          AbsoluteThickness[1.6], 
          GrayLevel[0.5]], 
         LineBox[CompressedData["
1:eJxF13c41e//B3AzQlZDEUlG5jEOZySe9pa9Ms9RH1oyo0JZDdmUIjtFoVJI
paQyknZoEKWhCFmh+r19f9fFX+d6XO/n+3W/rvu+3+e67/WMALttbCwsLFWs
LCzzv9VOcxNDFd90ruWJTxUtkcOxh56dtsnNujHVqXODn+WQ+ibmgERyp661
tM2bNTEbMbzxIufx8j5dMMJFX0xvROanzMccyV90Z42Or51ykQe9ICorOnBI
102ksrG+TB4jytdUIstHdc9ed+Jz+SmPJt6ydHruuO7cfWvKISUFnPx2dnIq
aUr3Y0hLKCdTAf7N6W7Xo2d093Q5flDLVID2uSMNQYF/dE+z3b4/dVcBR/V0
hLLVWGBSflmff1ABgZepTWHlrHBwEZZkF1SE2zqNUMcN7FD8Le5prKEIw2Rl
OXIuB8KLp9jVHRQhsksqcTSJC1y8FZliqYpgebt289MlS3Ewb8/40YuKGDQT
+VkZzYNTK+9GxzxQxC05PvtdgctwMbOC9/yEIkpPLuG0GOTH8tqHmXx8SmiJ
OfQ2U00QPBnuLKHrlXBldH9ScLkQvvKkz+aZKUFWPvxz/3ZhZFitZ491V8IZ
71Bduw3LoRjJn1i1RwlxTwJGVXNXYJ3wLbsVaUpwrvB1HE4SgeNDVU/FJ0po
/+RT6WG+GtblzeyR75WAtV5cj5eswUVFWVef70pQSHS9cTFaFDIiCX6/OZUx
52ct7h8oDsPjH2ljWsoILLAI61KWwFHvnww/fWV87jR9YjIogdjAzV1ZVsrw
Ky5EhpokZE9KOWxgKsNWOHcssHw9ogxYLZwSlcFXKZpfxi2Ff4+iDV9nKuOh
2WmLvu1S0OfX3yyVpwz64ZMlNhs2YHd23GOZy8qQHkl1IuVKg7E7fB3vc2VM
PY6v/5Ekhzad3auP8qvAV5eHKjQuhxef2uOXr1LB88vJ1zXdNkIn/cDYfnEV
VGacuhwlKw8HZU6BfkUi71pWKnhHAekKIceVTIh8m7K0powiDja9O1FtpQJo
Xy10TVREC+fXYXEHFYitu5lb5KyEvBjLlnxvIv+pPZ08ooxeYfm+HeFE3slW
0NVJBe9nt5Iko4jxml8lRd5SQWfmGH9DrAqOlfccfXiUhPJd50quJ6tAkhqu
eylVFRF+9mxFxUTuzzFNHXl1eKxTUnnaqoJkLcsQG3d1fK4rszXqUIFhAH81
I0UdHZP3Ssueq+Dqh3TVIxPqqN9pKKr3lsg35Sg+bdRAwElWgervKjA6VrGe
4aYJP6vHUW+XkjDXGOAdkqSJa19LnJnLSLg6o5afcFcTDo889HsESZDcVbP2
oqwWJFwoPJUiRN76jsj4mBbqOpQN66VJqF7xbFlCIhXl7EZZF7RJuBUo9knz
JhWGnj+WGOuScL9jW/3AIBUyld5b3uiR8ProzHYjcxpEQr1avhiTMD234S7H
UjomjOd+ZduQwOq25+Q1Kh07HG/e+GlHAk9t3S5fPzqWH+AS0HEkQSzQas39
Zjq4a+vrG11J0BkIC4pN2ITDNTw6/zFIMNFvNNWo2YRNZyQuHvQlwSafd93H
gU2YVBfQO76dBB/Xgkf6RtowTzdVSt5BQtzjVmk2js1gCSpupweR0HZ9beeh
wzoYqiuMIB8i4bnwfxWqV3Rg083R9uIwCW8DrsR++KAD9jYp0q5YEn7IG6sC
uhBT2eR3NIEEgbyAY//+6sLKqP1dwAkSTvx5V+UsAoiYPRbrTiJBUIkth0QC
LrSVtW1KIWHNMcvAXk/A/wa9cCiNBAWDPnHdBuDpSxkTjlMkVAYuWSryGpgR
WLKWnk2CRoHi+PAQkLRTodL/NAnaf0Lb8sT1wMkepFyTQ4JVLc++vwf18N/D
f3GcBUT/AyTG60w96KoaqvMUkuC0wtGq8pIeoh7/6uEuIsEzMH+D5zs9qBne
dRgvJmGvIvnp7U36aE6NiYw7T0IPxeSfuL0+NB6MPXW8QNQ3dFOJ2qGPrw/Z
Tq4vI/r1OHRC57Q+gnYlJV0oJ+G0f8bNvMv6eHt8aTvzIgncYaWDf5v1kXZc
PnPNJRIGkttN70zqo9RZpiukggSHnN596/gNsFmW5CVaScK982Ol0TIG4PCn
JtQTLri7mhMOBghbV9w6WEWC25hv490rBrBcvquG9yoJLX/3jUi2GiBZ4FJH
AmEKb+K6wx8MUCe7s2qO8ArpK5F6AoZgh8z7rmoSYlTvXyqUNUTBhKWG7jUS
RrU737LqGIJH18a3gHCH4x/avV2GsFGI87O/TswvQ9BfKs4QjzVdDM8Rvrhn
Q3ZMjiG8U7bwjREWPaDV3H/VEGS+zPu0GhKOHjGb1G8zhKUrAg8Snspwlynu
M8SGHd6r6glvLwhwYP9tCJHPo7VjhF9eiollChqhKPOTq2wtCQY3sq42yRnh
QIsoiyPhqw8u9G3QNcK5Vv/KKMKSz28KxjkZwc0o26+YcEpPh+6n3UR+2EO9
ifDfwb49hvFGCLX2F+ghvGtq/GxJrhGELD3Yxwm/Zed+zHHNCK/Dnglx1pFg
Lig25/vICPe32ekIEa5bq6L4oN8IaisZJ1YTlpXXc5OZIZ4bhP8TJZyl6XAs
XsiY+P7Zcuafc+j/Vzew0Riuy7Yz5t8Pst7/xQjGeKH4x2W+/ge3pFWlzsZg
xovGzI+/5b8CoyUBxvj6h6tvvr+G4OqQ7QnGuKsgdLOTsNKhh8UPzxrjbL/I
b6MbJJw50f1c9roxPrvs4Ky8RcLS0z9Yj7Qbo9daTY3rHgnh5/6pfvloDL7f
v60MWkn4fEXY22TWGBtVSepbnpPg2CCTcl7YBO/Z3LYvf0/8H7VRG7gUTFB0
l/Iz5BsJ6p0WQ//pmSA5fpW00xQJhR8917a4mKDC1K7Jgl0VgiOBFhv3muDc
BUGzE7yqiJqL23/0iAmi65Zqu69QhfvKi12mNSbI+XR1wl9OFatMpjJbl5uC
20NX4KytKsZaLKallU1hzd8WVu6hisfmBVsPGZsi6r1Oaa+/KuKszaQoEaaY
uLfiWUYMkXfMqSrpMcWD5dzLFK4ReV/dtugyMzzIpNzyXK6GC58zlN/eM8PP
UwaXKyXUEOf3NVXrnRlOla7r75JXA31XmvMQvzlO8rGq1+sS+eCPn9xCzLEu
rNO6wp/Ixxz5p6lrgb9nRSLSa9TgzfGOkeZiAWXVU4Wpd9SwKUH14Y9AC7BV
+yXvblHD2LHuE8UlFuB4nkF92E3k0xRFhXgsUXX0ox/HrBq0C56Qf7y0RHr+
TKg2VR2rpaSzTYYtYUzbb7pXVx2/isNni7isYCPPYX3CWB3l59ffc6VbYdma
rKkoByJfFbylOd8KCXxzZu4BRP62yI6iHdZQqFyzzq1QHdO2qqctY6zhVsdr
+rFUHXMDpi2Tp61RPmV50eOSOjj498tatFrjWskXPbladazyfNf/S24LvE/p
6K1sVwf1b8FWo4EtSFvisSvzlzp012XJjlfZoLHTXjmfrgF9//U6rTdtiPHZ
uu/paMCwusIxr9kGRWx8e3v0NWBq8jDOtNcGFgOK03/MNWATMNWfy2+LGi2F
4H43DTDuuOYb7bbFF74WKa8IDcR7Saw+pWCHnSdfF8xe0YCO76NWf4odcp+1
xBdf18CkX/gBbUM7sNw6ZGZ8QwN+Qc97+jzs8Cd2b8/Buxowj084p5RmB+/v
7zZd6dAA/8Vh9XtTdrDNf0C2GtRA9mSD1dB9e9A/qH37KUGGzezOf3ee2aP8
8xkTKSkylrKsuZLeY480FyF9Oxky9i8NXkGdtodwpZn5RUUyPNbKvY1RdMBs
gpiNAZUMKf0Uv9XpDrjt0eYvYkvGpSSvWAMvR+TLCR0oPEyG22F25zc7HfGX
NWB1ehwZ3KHnFQLDHVHO8ez24SNkMN1/PstLc8Q5agnFM4kMUcVoyZkmRwhG
aUXwnSbjaEve7csbnZDf8uGN3mUytG7pp5loOuHWsOIamWoyPlV99u3RcwLr
aE4OVw0ZuqdU+Pi2OoEhZB3UdpOMyW0Nbv8lOUGfwnbEtJmMEleGyt/TThjd
Phem1EaGndUStqxSJzi1hAqKPiajgmxddu+OE/Lo3TSZF2T4svdMiY85oYND
7FDYBzKEpw4/uvbXCYNh1a83fCLj7qBMvgWvM46Kvx+d/UKG2PPdxhHSzrib
LfWUOkJGywMhUUE1Z7hvzxAqHicj7Mb1odLNzlBI2LzM4DcZzwv+ZL50csbq
K6+/KLJr4lBmod9OpjNsBRpe7ePWhMpRI222vc5onSOf/rdME8cCkj6Sjjlj
P0+U0oM1moCOuHriTWdEp+gUbSRrYlitkVOqxRkbysabHTdpIldmW3fdS2e4
voz+fVNfE1N8FYc+DxH1lTaIKdtpovKt9hM9SRfc4JgK3BmsCbEI913TcS5Y
ltJw2OS2JnpC+8/VpLogRHhbs9tDTRQE+fWG5LqgduXkregnmpDeFWI3Wu2C
JN4jG6f6NKHkdYI62O+C9oIOxR1cWtAxusXxDq6YcJpo4rTXgo/Q2rN35lyx
OsZx6c4BLUjzF72O5HbD+KZ6dflhLXzm2SiovcINJSeqr3dNamEHBzm2TtEN
sn5ff/JwUxA0ZeF/xc0NDlxyQ7XyFMS9P6BZXOeGFcKJ+2R2UHC+7O3jhJCt
UG4wjs3spUDSJ6ZQ//BWaOStbGf/QkH2avnQv0lb4dNx6CljmILjR8LWhp3f
iooalrMjcxTs2ia0c9ubrWBOmlC3rKFCdb0JtyHcUZJXc5qyhYoLXUNv/1m6
o0F/g3O1IxXrUzOrbrq6Q29bLet6dyqE//U5aQS7w/6GXeFzPyom3h08J1Xq
DqFVDonph6moz76qz8rngZ8OB9/kX6ZC3cZ11e3VHojcfZrVrIaKi1wsg+Ey
HkipvzU5QJyDc8Os0kZ0PFDxoff67EMqoh2+9vYGeoDSHeh5+h0V07wp1TlR
HohiTnR87KNib5PmEedED2iNmndLfaGCoR6r8qTEA86blopGj1Lx5ps8W+IV
D7TODETlTlJhX/j0lXGDB7zFQ99UzhLnbkGJyIZOD+xsDu+4yknDreb7Nvs/
eWCLamp6CQ8NmtE7pbVGifH69pYkCtBQqSU8PfrHA3JKwmv8VtAgO1z3qILH
E6kOcv4xQ1rIP+eV7y/iiQr7hpMlKyhY7bEkWEbaE2My+Y2ftShIXVFh3Kfq
ic/JdgrbHClY2m4venazJ/KUDLM/7aUgJnZmyMXcEyu3h/wYO0bBDL2wcYWz
J6S/bn7xu4CC4DGTrKdMT5D7+9aZ11Dwo2zY78ReTwhUbFuyoY0CX58sbdNI
T3S5O/fXvKPg/WptQY7jnmjpDo1QIda/48ix2gPFnqh7Widixk/FVlPhUc8q
T5TLN9ZsXEvFV+4cBf2bnkgQ1j27Q54KtuOXznK/8ETaymd7LPSpSDHX7Pze
44klVv+pslpTsZa3QfDJoCckrf8EmrhSoXXiSWwWmxe+6T2/fW4PFU2WLrfD
+b3QWeh891E4FTbL+ia3inrhQ9XzvXkxVOxIHvOXUvdCE7fSWc8sKvJTV9pU
+XjBeHfQSGMtFUq2ecfSd3vhnEBjUOsdYj8JyTWFRnihhM/ofm4zFS/TqVra
aV7g5Y17e/k1FdxZW9e23vVC0FsG56MxKrIcPzleaifqi6Td3/ObCqlVu1NS
urygdt1WffgfFdqnoticRrywcnjzxXg+GurabUJGBbwh9EndlSZNw1+llUIf
V3rjfHxR0nt5GoySuiteinnDqm0iczuJhudWjC+1ct7QtDE6rECn4UdHsFuU
rjdGZ8RXpljToE6iTgUYeSO+gSc+wJ6GiJS5DB8Lb+z51h9Nd6FhiU38Y0Nn
b5jFlFmk+9Cw/tlJ8AZ4I40Sb+AcTIOf2tb3cyHeYDz4ZXJmH7H/0tbtH97v
TZy3/xY9OkCDtt2F6mcJ3vC61t87E0uD04sbstl53jiR0iqflUHD8Vfv+GQ6
vOH362TIbBUNFhW59dMvvHHEbbUbrZoGvnh3v/Zub3Q9ES3eUUNDMvldU/CA
N8IGpiQv3KIhI+Pt/ntz3piTs3+Y2UJDru2br16KPugxXBm5v4cGD/kzJzXU
fGCtvCFdoI8GCVY3Qy6KD/wdf0me/UhDweXu/Ep9H+xrfiRb/JWGEoFupz+u
Pthj1RvsO0ZDxePO+2eO+hD3a275aQ469pw7FbQn2QdFniYxFC46VCOdJfUz
fcD/xeNREHHvvarUeeBbvg/kPr2aeLeMjprE1+rUWqIeB+/EgVV07GOe/MB7
2weNvboep1bTQd3klNx7zwciXRL6FaJ01A+++pbQ4YPeL05CzRJ0NJi9Kng1
4IP60yP9pbJ0RK/Psi777oPk4K/ZxzfSgd8OcwdHfXBirYLSNgU67l146Sz9
xwcvnv26PadMR+yhTM5pNgZyqD+K60h0GLo4VD/iZiB7xoXqr0ZHM9dL/uAV
DMxy2WwpJdNxtDfjlrEoA1vt9TrUtOgwr7XfISrJwPIPbtNVFDrat7940KjI
wKjwRE4MnY4knYzgLDUGfIcnnF5vosN6lf16fwoD8fdWGohtpuPpg+cHBQ0Y
CFwj0bRPl44fM0VTDDMGMiRkBEpB3PtVg4Oub2HAo2JE454eHdLbDIa4nBjo
or6mtOvToXdmuZ+bOwM+rL60+wZ0eD752H+JwUCI6ouAckM69nNc8/jnx0C+
lrFitBEdJ2lxXbYBDEgarnqhb0ysxx4H+5JQBiaFVAYmCHcUS3dMHmBgh8CL
8WwTOr53jZuaxRDvVxpeUDIl+uF/0JRzlIHeyBW1VwhLG2TpDCczMP5Y98tG
M2K+w7fdQBaRLyHxZhB2r9AkZ+QwYNV/9s8I4fB+zqqBQgauy3TkG5jTkSXy
Wp56gQGvMMfXiYSvWpaWHK9kIElgX3wb4Y7DYeveX2Pgm7ttMosFHYM1xmdI
NxlIvP2qQ4Xwkh+rVsY0MiCUJCXmRFhq/ZeUl80MqAVY6uwjrOtUyyPXwcC/
NQ7T6YTdE4/ER7xkIPJyw2wZ4fC7ziztbxjEuu0dukU4c0LugEQfA/spKr7t
hC8rTE/s/cKAU1Pkly7C7V4te5uGGLjz8s5IP+FvmdnfV44zsMQkcXBwvp82
v+1+M8R+mStVG53v5x+1r56FCfGIT6smCeuQl7ov42JiiM245zdhN//u117L
mIgVe9w4Rzgsr8z26nImuN4JjP4lnP4iop1DlIn1udcyWCzpqOQ2N3GWnM/X
t7ISfrRZ9F6ZLBMBbzMusRH+GjSoPafExD7+bzbshDku1NdaazBx2PDKw3lL
vj+uXkhjgrWCX5SDsLbw1opfukzMZHk4zNvFRHGjsTGR33T64LxDD84WZVsy
UX+XN3ve6VceiX+3YwJaSeXzrvyck73ZlYm/vzpq5t0mtmt5qhdR78nHhnl/
ttFO7t/GRNqY+P15syXwLdXcxUTR5n3N8153813skSAmSI3HW//Xz8ilv93h
TOyXf9n2v35kIiOUoplYTc5/NO8QN6vxqHgmQs+saZ93aop4wLNEJoToPv9z
6+/bvmHZTIy/Lfqf2Xw93cTOMXHmc+3/HEzNN9rWwIR+a+P//Invg2pVJxNX
9tz7n2v0uL6FZPpiLvz/fSRMpZBuu23Bd5x8ZrvFty94SivTMWJw0byvO021
D/otuPKU+/T3Mf8FS1ye/m59bOeCxb+/ysnj2L3gwYNtKYX5exZcEWbtk7lm
74KV0eXS8WrRy6/vHusrDFywQp3psCxr0IL1bm4Y3Om96MLpHz8lUhbNqlUz
8ez2ojtbhWVv3w2Ca4dFVvJfCio8ApwuNC06dvRRQsbDRbvGb6yNal00Z0Wf
iOOTRV95eSZc8dWil0ovo3d9WLRPcPRs3I9FCwn7RvWwBy+48bIpK1Vs0WTW
vvfHDy36vG1E/fuBRb+KbXv2uyhkwTt85BJ/BoQu2FblF1OOFrbg6BO9Z16N
L3rFyc5gj7v7FjyiOlK+NSp8wRI397HmUiMWXD3CM3Odbf+CU2obbIzvLPq5
fJTZ5cQDC3ZX9ixINT+4YKpkxapqzsgFH2jgIlU9XTTncMy59clRC55sWdqw
e2v0gnNb/81ECh9anM8pHuNDexfdPSPGCHi96AnjzRWnNQ8vuJ5nFfdA+qLV
S8Y1xKcXbZ3wMTnVKWbBfpzahqaJi46Ny/z9786i/w9A48L1
          "]]}}}, {}}, {Ticks -> {Automatic, 
        Charting`ScaledTicks[{Log, Exp}]}, GridLines -> {None, None}, 
      FrameTicks -> {{
         Charting`ScaledTicks[{Log, Exp}], 
         Charting`ScaledFrameTicks[{Log, Exp}]}, {Automatic, Automatic}}, 
      AxesOrigin -> {0., -4.605170185988091}, 
      PlotRange -> {{0., 599.9999877551021}, {-4.605170185988091, 
       27.631021115928547`}}, DisplayFunction -> Identity, 
      Method -> {
       "DefaultBoundaryStyle" -> Automatic, "DefaultMeshStyle" -> 
        AbsolutePointSize[6], "ScalingFunctions" -> None}, DisplayFunction -> 
      Identity, DisplayFunction -> Identity, PlotRangePadding -> {{
         Scaled[0.02], 
         Scaled[0.02]}, {0, 0}}, PlotRangeClipping -> True, ImagePadding -> 
      All, DisplayFunction -> Identity, 
      Method -> {
       "DefaultBoundaryStyle" -> Automatic, "DefaultMeshStyle" -> 
        AbsolutePointSize[6], "ScalingFunctions" -> None, 
        "ClippingRange" -> {{{0.000012244897959183673`, 
         599.9999877551021}, {-125.43021715747153`, 26.296948239782964`}}, {{
         0.000012244897959183673`, 599.9999877551021}, {-4.605170185988091, 
         26.296948239782964`}}}}, DisplayFunction -> Identity, AspectRatio -> 
      NCache[GoldenRatio^(-1), 0.6180339887498948], Axes -> {True, True}, 
      AxesLabel -> {None, None}, AxesOrigin -> {0, 0}, 
      CoordinatesToolOptions -> {"DisplayFunction" -> ({
          Part[#, 1], 
          Exp[
           Part[#, 2]]}& ), "CopiedValueFunction" -> ({
          Part[#, 1], 
          Exp[
           Part[#, 2]]}& )}, DisplayFunction :> Identity, 
      Frame -> {{True, True}, {True, True}}, 
      FrameLabel -> {{None, None}, {None, None}}, 
      FrameTicks -> {{Automatic, Automatic}, {Automatic, Automatic}}, 
      GridLines -> {None, None}, GridLinesStyle -> Directive[
        GrayLevel[0.5, 0.4]], 
      Method -> {
       "DefaultBoundaryStyle" -> Automatic, "DefaultMeshStyle" -> 
        AbsolutePointSize[6], "ScalingFunctions" -> None}, 
      PlotRange -> {{0., 599.9999877551021}, {-4.605170185988091, 
       27.631021115928547`}}, PlotRangeClipping -> True, PlotRangePadding -> {{
         Scaled[0.02], 
         Scaled[0.02]}, {Automatic, Automatic}}, 
      Ticks -> {Automatic, Automatic}}],FormBox[
     FormBox[
      TemplateBox[{
       "\"\\!\\(\\*SubscriptBox[\\(H\\), \\(u\\)]\\)\"", 
        "\"\\!\\(\\*SubscriptBox[\\(H\\), \\(v\\)]\\)\"", "\"V\"", "\"L\""}, 
       "LineLegend", DisplayFunction -> (FormBox[
         StyleBox[
          StyleBox[
           PaneBox[
            TagBox[
             GridBox[{{
                TagBox[
                 GridBox[{{
                    GraphicsBox[{{
                    Directive[
                    EdgeForm[
                    Directive[
                    Opacity[0.3], 
                    GrayLevel[0]]], 
                    PointSize[0.5], 
                    Opacity[1.], 
                    AbsoluteThickness[1.6], 
                    RGBColor[1, 0, 0]], {
                    LineBox[{{0, 10}, {20, 10}}]}}, {
                    Directive[
                    EdgeForm[
                    Directive[
                    Opacity[0.3], 
                    GrayLevel[0]]], 
                    PointSize[0.5], 
                    Opacity[1.], 
                    AbsoluteThickness[1.6], 
                    RGBColor[1, 0, 0]], {}}}, AspectRatio -> Full, 
                    ImageSize -> {20, 10}, PlotRangePadding -> None, 
                    ImagePadding -> Automatic, 
                    BaselinePosition -> (Scaled[0.1] -> Baseline)], #}, {
                    GraphicsBox[{{
                    Directive[
                    EdgeForm[
                    Directive[
                    Opacity[0.3], 
                    GrayLevel[0]]], 
                    PointSize[0.5], 
                    Opacity[1.], 
                    AbsoluteThickness[1.6], 
                    RGBColor[0, 0, 1]], {
                    LineBox[{{0, 10}, {20, 10}}]}}, {
                    Directive[
                    EdgeForm[
                    Directive[
                    Opacity[0.3], 
                    GrayLevel[0]]], 
                    PointSize[0.5], 
                    Opacity[1.], 
                    AbsoluteThickness[1.6], 
                    RGBColor[0, 0, 1]], {}}}, AspectRatio -> Full, 
                    ImageSize -> {20, 10}, PlotRangePadding -> None, 
                    ImagePadding -> Automatic, 
                    BaselinePosition -> (Scaled[0.1] -> Baseline)], #2}, {
                    GraphicsBox[{{
                    Directive[
                    EdgeForm[
                    Directive[
                    Opacity[0.3], 
                    GrayLevel[0]]], 
                    PointSize[0.5], 
                    Opacity[1.], 
                    AbsoluteThickness[1.6], 
                    RGBColor[0, 1, 0]], {
                    LineBox[{{0, 10}, {20, 10}}]}}, {
                    Directive[
                    EdgeForm[
                    Directive[
                    Opacity[0.3], 
                    GrayLevel[0]]], 
                    PointSize[0.5], 
                    Opacity[1.], 
                    AbsoluteThickness[1.6], 
                    RGBColor[0, 1, 0]], {}}}, AspectRatio -> Full, 
                    ImageSize -> {20, 10}, PlotRangePadding -> None, 
                    ImagePadding -> Automatic, 
                    BaselinePosition -> (Scaled[0.1] -> Baseline)], #3}, {
                    GraphicsBox[{{
                    Directive[
                    EdgeForm[
                    Directive[
                    Opacity[0.3], 
                    GrayLevel[0]]], 
                    PointSize[0.5], 
                    Opacity[1.], 
                    AbsoluteThickness[1.6], 
                    GrayLevel[0.5]], {
                    LineBox[{{0, 10}, {20, 10}}]}}, {
                    Directive[
                    EdgeForm[
                    Directive[
                    Opacity[0.3], 
                    GrayLevel[0]]], 
                    PointSize[0.5], 
                    Opacity[1.], 
                    AbsoluteThickness[1.6], 
                    GrayLevel[0.5]], {}}}, AspectRatio -> Full, 
                    ImageSize -> {20, 10}, PlotRangePadding -> None, 
                    ImagePadding -> Automatic, 
                    BaselinePosition -> (Scaled[0.1] -> Baseline)], #4}}, 
                  GridBoxAlignment -> {
                   "Columns" -> {Center, Left}, "Rows" -> {{Baseline}}}, 
                  AutoDelete -> False, 
                  GridBoxDividers -> {
                   "Columns" -> {{False}}, "Rows" -> {{False}}}, 
                  GridBoxItemSize -> {
                   "Columns" -> {{All}}, "Rows" -> {{All}}}, 
                  GridBoxSpacings -> {
                   "Columns" -> {{0.5}}, "Rows" -> {{0.8}}}], "Grid"]}}, 
              GridBoxAlignment -> {"Columns" -> {{Left}}, "Rows" -> {{Top}}}, 
              AutoDelete -> False, 
              GridBoxItemSize -> {
               "Columns" -> {{Automatic}}, "Rows" -> {{Automatic}}}, 
              GridBoxSpacings -> {"Columns" -> {{1}}, "Rows" -> {{0}}}], 
             "Grid"], Alignment -> Left, AppearanceElements -> None, 
            ImageMargins -> {{5, 5}, {5, 5}}, ImageSizeAction -> 
            "ResizeToFit"], LineIndent -> 0, StripOnInput -> False], {
          FontFamily -> "Arial"}, Background -> Automatic, StripOnInput -> 
          False], TraditionalForm]& ), 
       InterpretationFunction :> (RowBox[{"LineLegend", "[", 
          RowBox[{
            RowBox[{"{", 
              RowBox[{
                RowBox[{"Directive", "[", 
                  RowBox[{
                    RowBox[{"Opacity", "[", "1.`", "]"}], ",", 
                    RowBox[{"AbsoluteThickness", "[", "1.6`", "]"}], ",", 
                    InterpretationBox[
                    ButtonBox[
                    TooltipBox[
                    GraphicsBox[{{
                    GrayLevel[0], 
                    RectangleBox[{0, 0}]}, {
                    GrayLevel[0], 
                    RectangleBox[{1, -1}]}, {
                    RGBColor[1, 0, 0], 
                    RectangleBox[{0, -1}, {2, 1}]}}, AspectRatio -> 1, Frame -> 
                    True, FrameStyle -> RGBColor[0.6666666666666666, 0., 0.], 
                    FrameTicks -> None, PlotRangePadding -> None, ImageSize -> 
                    Dynamic[{
                    Automatic, 1.35 CurrentValue["FontCapHeight"]/
                    AbsoluteCurrentValue[Magnification]}]], 
                    "RGBColor[1, 0, 0]"], Appearance -> None, BaseStyle -> {},
                     BaselinePosition -> Baseline, DefaultBaseStyle -> {}, 
                    ButtonFunction :> With[{Typeset`box$ = EvaluationBox[]}, 
                    If[
                    Not[
                    AbsoluteCurrentValue["Deployed"]], 
                    SelectionMove[Typeset`box$, All, Expression]; 
                    FrontEnd`Private`$ColorSelectorInitialAlpha = 1; 
                    FrontEnd`Private`$ColorSelectorInitialColor = 
                    RGBColor[1, 0, 0]; 
                    FrontEnd`Private`$ColorSelectorUseMakeBoxes = True; 
                    MathLink`CallFrontEnd[
                    FrontEnd`AttachCell[Typeset`box$, 
                    FrontEndResource["RGBColorValueSelector"], {
                    0, {Left, Bottom}}, {Left, Top}, 
                    "ClosingActions" -> {
                    "SelectionDeparture", "ParentChanged", 
                    "EvaluatorQuit"}]]]], BaseStyle -> Inherited, Evaluator -> 
                    Automatic, Method -> "Preemptive"], 
                    RGBColor[1, 0, 0], Editable -> False, Selectable -> 
                    False]}], "]"}], ",", 
                RowBox[{"Directive", "[", 
                  RowBox[{
                    RowBox[{"Opacity", "[", "1.`", "]"}], ",", 
                    RowBox[{"AbsoluteThickness", "[", "1.6`", "]"}], ",", 
                    InterpretationBox[
                    ButtonBox[
                    TooltipBox[
                    GraphicsBox[{{
                    GrayLevel[0], 
                    RectangleBox[{0, 0}]}, {
                    GrayLevel[0], 
                    RectangleBox[{1, -1}]}, {
                    RGBColor[0, 0, 1], 
                    RectangleBox[{0, -1}, {2, 1}]}}, AspectRatio -> 1, Frame -> 
                    True, FrameStyle -> RGBColor[0., 0., 0.6666666666666666], 
                    FrameTicks -> None, PlotRangePadding -> None, ImageSize -> 
                    Dynamic[{
                    Automatic, 1.35 CurrentValue["FontCapHeight"]/
                    AbsoluteCurrentValue[Magnification]}]], 
                    "RGBColor[0, 0, 1]"], Appearance -> None, BaseStyle -> {},
                     BaselinePosition -> Baseline, DefaultBaseStyle -> {}, 
                    ButtonFunction :> With[{Typeset`box$ = EvaluationBox[]}, 
                    If[
                    Not[
                    AbsoluteCurrentValue["Deployed"]], 
                    SelectionMove[Typeset`box$, All, Expression]; 
                    FrontEnd`Private`$ColorSelectorInitialAlpha = 1; 
                    FrontEnd`Private`$ColorSelectorInitialColor = 
                    RGBColor[0, 0, 1]; 
                    FrontEnd`Private`$ColorSelectorUseMakeBoxes = True; 
                    MathLink`CallFrontEnd[
                    FrontEnd`AttachCell[Typeset`box$, 
                    FrontEndResource["RGBColorValueSelector"], {
                    0, {Left, Bottom}}, {Left, Top}, 
                    "ClosingActions" -> {
                    "SelectionDeparture", "ParentChanged", 
                    "EvaluatorQuit"}]]]], BaseStyle -> Inherited, Evaluator -> 
                    Automatic, Method -> "Preemptive"], 
                    RGBColor[0, 0, 1], Editable -> False, Selectable -> 
                    False]}], "]"}], ",", 
                RowBox[{"Directive", "[", 
                  RowBox[{
                    RowBox[{"Opacity", "[", "1.`", "]"}], ",", 
                    RowBox[{"AbsoluteThickness", "[", "1.6`", "]"}], ",", 
                    InterpretationBox[
                    ButtonBox[
                    TooltipBox[
                    GraphicsBox[{{
                    GrayLevel[0], 
                    RectangleBox[{0, 0}]}, {
                    GrayLevel[0], 
                    RectangleBox[{1, -1}]}, {
                    RGBColor[0, 1, 0], 
                    RectangleBox[{0, -1}, {2, 1}]}}, AspectRatio -> 1, Frame -> 
                    True, FrameStyle -> RGBColor[0., 0.6666666666666666, 0.], 
                    FrameTicks -> None, PlotRangePadding -> None, ImageSize -> 
                    Dynamic[{
                    Automatic, 1.35 CurrentValue["FontCapHeight"]/
                    AbsoluteCurrentValue[Magnification]}]], 
                    "RGBColor[0, 1, 0]"], Appearance -> None, BaseStyle -> {},
                     BaselinePosition -> Baseline, DefaultBaseStyle -> {}, 
                    ButtonFunction :> With[{Typeset`box$ = EvaluationBox[]}, 
                    If[
                    Not[
                    AbsoluteCurrentValue["Deployed"]], 
                    SelectionMove[Typeset`box$, All, Expression]; 
                    FrontEnd`Private`$ColorSelectorInitialAlpha = 1; 
                    FrontEnd`Private`$ColorSelectorInitialColor = 
                    RGBColor[0, 1, 0]; 
                    FrontEnd`Private`$ColorSelectorUseMakeBoxes = True; 
                    MathLink`CallFrontEnd[
                    FrontEnd`AttachCell[Typeset`box$, 
                    FrontEndResource["RGBColorValueSelector"], {
                    0, {Left, Bottom}}, {Left, Top}, 
                    "ClosingActions" -> {
                    "SelectionDeparture", "ParentChanged", 
                    "EvaluatorQuit"}]]]], BaseStyle -> Inherited, Evaluator -> 
                    Automatic, Method -> "Preemptive"], 
                    RGBColor[0, 1, 0], Editable -> False, Selectable -> 
                    False]}], "]"}], ",", 
                RowBox[{"Directive", "[", 
                  RowBox[{
                    RowBox[{"Opacity", "[", "1.`", "]"}], ",", 
                    RowBox[{"AbsoluteThickness", "[", "1.6`", "]"}], ",", 
                    InterpretationBox[
                    ButtonBox[
                    TooltipBox[
                    GraphicsBox[{{
                    GrayLevel[0], 
                    RectangleBox[{0, 0}]}, {
                    GrayLevel[0], 
                    RectangleBox[{1, -1}]}, {
                    GrayLevel[0.5], 
                    RectangleBox[{0, -1}, {2, 1}]}}, AspectRatio -> 1, Frame -> 
                    True, FrameStyle -> GrayLevel[0.33333333333333337`], 
                    FrameTicks -> None, PlotRangePadding -> None, ImageSize -> 
                    Dynamic[{
                    Automatic, 1.35 CurrentValue["FontCapHeight"]/
                    AbsoluteCurrentValue[Magnification]}]], "GrayLevel[0.5]"],
                     Appearance -> None, BaseStyle -> {}, BaselinePosition -> 
                    Baseline, DefaultBaseStyle -> {}, ButtonFunction :> 
                    With[{Typeset`box$ = EvaluationBox[]}, 
                    If[
                    Not[
                    AbsoluteCurrentValue["Deployed"]], 
                    SelectionMove[Typeset`box$, All, Expression]; 
                    FrontEnd`Private`$ColorSelectorInitialAlpha = 1; 
                    FrontEnd`Private`$ColorSelectorInitialColor = 
                    GrayLevel[0.5]; 
                    FrontEnd`Private`$ColorSelectorUseMakeBoxes = True; 
                    MathLink`CallFrontEnd[
                    FrontEnd`AttachCell[Typeset`box$, 
                    FrontEndResource["GrayLevelColorValueSelector"], {
                    0, {Left, Bottom}}, {Left, Top}, 
                    "ClosingActions" -> {
                    "SelectionDeparture", "ParentChanged", 
                    "EvaluatorQuit"}]]]], BaseStyle -> Inherited, Evaluator -> 
                    Automatic, Method -> "Preemptive"], 
                    GrayLevel[0.5], Editable -> False, Selectable -> False]}],
                   "]"}]}], "}"}], ",", 
            RowBox[{"{", 
              RowBox[{#, ",", #2, ",", #3, ",", #4}], "}"}], ",", 
            RowBox[{"LegendMarkers", "\[Rule]", "None"}], ",", 
            RowBox[{"LabelStyle", "\[Rule]", 
              RowBox[{"{", "}"}]}], ",", 
            RowBox[{"LegendLayout", "\[Rule]", "\"Column\""}]}], "]"}]& ), 
       Editable -> True], TraditionalForm], TraditionalForm]},
   "Legended",
   DisplayFunction->(GridBox[{{
       TagBox[
        ItemBox[
         PaneBox[
          TagBox[#, "SkipImageSizeLevel"], Alignment -> {Center, Baseline}, 
          BaselinePosition -> Baseline], DefaultBaseStyle -> "Labeled"], 
        "SkipImageSizeLevel"], 
       ItemBox[#2, DefaultBaseStyle -> "LabeledLabel"]}}, 
     GridBoxAlignment -> {"Columns" -> {{Center}}, "Rows" -> {{Center}}}, 
     AutoDelete -> False, GridBoxItemSize -> Automatic, 
     BaselinePosition -> {1, 1}]& ),
   Editable->True,
   InterpretationFunction->(RowBox[{"Legended", "[", 
      RowBox[{#, ",", 
        RowBox[{"Placed", "[", 
          RowBox[{#2, ",", "After"}], "]"}]}], "]"}]& )], "}"}]], "Output",
 CellChangeTimes->{{3.664754758314155*^9, 3.6647547858767796`*^9}, 
   3.664822279766109*^9, 3.664823592039274*^9, 3.66482364617196*^9, 
   3.664823914462509*^9, 3.664824061679934*^9, 3.664824140912347*^9, 
   3.664824174055806*^9, 3.664824225361743*^9, {3.664824934818513*^9, 
   3.664824949325233*^9}, {3.664825037165063*^9, 3.6648250583364077`*^9}, 
   3.66482514200767*^9, 3.6648252898530684`*^9, 3.664825330758588*^9, 
   3.664825561055793*^9, 3.664825628582385*^9, 3.6648257121653013`*^9, 
   3.6648260020622187`*^9, 3.664826155297574*^9, 3.664826231983775*^9, 
   3.664826465891925*^9, 3.66482652500535*^9, 3.664826612434188*^9, 
   3.664826661894799*^9, {3.6648270736798553`*^9, 3.664827089447307*^9}, 
   3.670775859318725*^9, 3.670775895165649*^9, 3.670781107005848*^9, 
   3.670781506186599*^9, 3.670781931185197*^9, 3.6707819733459578`*^9, 
   3.670782048598926*^9, 3.670782428583559*^9, 3.670782594828226*^9, 
   3.670783279928688*^9, 3.6707833167646303`*^9, 3.6707833796866493`*^9, 
   3.670783637474813*^9, 3.670783782809023*^9, 3.6707838941948*^9, 
   3.670784423779337*^9, {3.6707852872546673`*^9, 3.6707853604939013`*^9}, 
   3.670786499545807*^9, 3.670786549674405*^9, 3.67078686556419*^9, {
   3.670787683568709*^9, 3.670787729323248*^9}, 3.670788555642455*^9, 
   3.6707888087510977`*^9, 3.6708471874241943`*^9, {3.67084743450666*^9, 
   3.670847451421033*^9}, 3.6708476113395243`*^9, 3.6708509785002317`*^9, {
   3.670851049644205*^9, 3.670851075399478*^9}, 3.67085495595715*^9}]
}, Open  ]]
}, Open  ]]
}, Open  ]]
},
WindowSize->{1259, 663},
WindowMargins->{{Automatic, -147}, {Automatic, 0}},
PrintingCopies->1,
PrintingPageRange->{1, Automatic},
Magnification:>1.4 Inherited,
FrontEndVersion->"10.4 for Mac OS X x86 (32-bit, 64-bit Kernel) (February 25, \
2016)",
StyleDefinitions->"Default.nb"
]
(* End of Notebook Content *)

(* Internal cache information *)
(*CellTagsOutline
CellTagsIndex->{}
*)
(*CellTagsIndex
CellTagsIndex->{}
*)
(*NotebookFileOutline
Notebook[{
Cell[CellGroupData[{
Cell[580, 22, 196, 2, 128, "Title"],
Cell[779, 26, 216, 3, 128, "Title"],
Cell[CellGroupData[{
Cell[1020, 33, 163, 2, 89, "Section"],
Cell[1186, 37, 491, 8, 97, "Text"],
Cell[1680, 47, 4786, 95, 133, "Input"],
Cell[CellGroupData[{
Cell[6491, 146, 16681, 365, 777, "Input"],
Cell[23175, 513, 728, 14, 32, "Message"]
}, Open  ]],
Cell[23918, 530, 118, 2, 40, "Input"],
Cell[CellGroupData[{
Cell[24061, 536, 99, 1, 40, "Input"],
Cell[24163, 539, 31876, 595, 209, "Output"]
}, Open  ]]
}, Open  ]]
}, Open  ]]
}
]
*)
