# Supplementary material for: Virus wars: using one virus to block the spread of another
Source: PeerJ. 2016 Jun 29;4:e2166. doi: 10.7717/peerj.2166 (PMC4933091; doi:10.7717/peerj.2166)
Supplement: Supplemental Information 4 [file peerj-04-2166-s004.nb]

(* Content-type: application/vnd.wolfram.mathematica *)

(*** Wolfram Notebook File ***)
(* http://www.wolfram.com/nb *)

(* CreatedBy='Mathematica 10.1' *)

(*CacheID: 234*)
(* Internal cache information:
NotebookFileLineBreakTest
NotebookFileLineBreakTest
NotebookDataPosition[       158,          7]
NotebookDataLength[    136056,       2629]
NotebookOptionsPosition[    135134,       2593]
NotebookOutlinePosition[    135578,       2612]
CellTagsIndexPosition[    135535,       2609]
WindowFrame->Normal*)

(* Beginning of Notebook Content *)
Notebook[{

Cell[CellGroupData[{
Cell["Numerical Solutions For Unary Vaccine", "Title",
 CellChangeTimes->{{3.653247233718869*^9, 3.653247243230265*^9}, {
   3.6614597779858513`*^9, 3.661459782037195*^9}, 3.6639515586153393`*^9}],

Cell["\<\
Compound variable function Cp for carrying capacity
Several parameter sets at once\
\>", "Title",
 CellChangeTimes->{{3.653247233718869*^9, 3.653247243230265*^9}, {
  3.6573802159264174`*^9, 3.6573802243660326`*^9}, {3.6614597975047407`*^9, 
  3.661459802431547*^9}, {3.671734316533638*^9, 3.6717343447026978`*^9}}],

Cell[CellGroupData[{

Cell["Scott\[CloseCurlyQuote]s Code", "Section",
 CellChangeTimes->{{3.664754544672811*^9, 3.664754548438425*^9}, {
  3.664754798173745*^9, 3.664754800267503*^9}}],

Cell["\<\
Pars is now a matrix of parameters. Each row is a single simulation run. I \
have set it up with three, but you can set it up to do however many you want. \
You just need to add rows to the Pars matrix and change the for loop to run \
through them all (the i<= in the loop). It will save all your plots in \
\[OpenCurlyDoubleQuote]Plots\[CloseCurlyDoubleQuote] and you can barf them \
out at will.\
\>", "Text",
 CellChangeTimes->{{3.6647548240957155`*^9, 3.6647549082679005`*^9}}],

Cell[BoxData[
 RowBox[{
  RowBox[{"Pars", "=", 
   RowBox[{"{", 
    RowBox[{
     RowBox[{"{", 
      RowBox[{
       RowBox[{
        SubscriptBox["b", "v"], "\[Rule]", "0.5"}], ",", 
       RowBox[{
        SubscriptBox["b", "L"], "\[Rule]", "300"}], ",", 
       RowBox[{
        SubscriptBox["k", "v"], "\[Rule]", ".0000000001"}], ",", 
       RowBox[{
        SubscriptBox["k", "L"], "\[Rule]", ".0000000001"}], ",", 
       RowBox[{
        SubscriptBox["r", "u"], "\[Rule]", ".034"}], ",", 
       RowBox[{
        SubscriptBox["r", "v"], "\[Rule]", ".027"}], ",", 
       RowBox[{"\[Tau]", "\[Rule]", "45"}], ",", " ", 
       RowBox[{"X", "\[Rule]", "2800000000"}], ",", " ", 
       RowBox[{"Y", " ", "\[Rule]", " ", "640000000"}]}], "}"}], ",", 
     RowBox[{"{", 
      RowBox[{
       RowBox[{
        SubscriptBox["b", "v"], "\[Rule]", "1"}], ",", 
       RowBox[{
        SubscriptBox["b", "L"], "\[Rule]", "300"}], ",", 
       RowBox[{
        SubscriptBox["k", "v"], "\[Rule]", ".0000000001"}], ",", 
       RowBox[{
        SubscriptBox["k", "L"], "\[Rule]", ".0000000001"}], ",", 
       RowBox[{
        SubscriptBox["r", "u"], "\[Rule]", ".034"}], ",", 
       RowBox[{
        SubscriptBox["r", "v"], "\[Rule]", ".027"}], ",", 
       RowBox[{"\[Tau]", "\[Rule]", "45"}], ",", " ", 
       RowBox[{"X", "\[Rule]", "2800000000"}], ",", " ", 
       RowBox[{"Y", " ", "\[Rule]", " ", "640000000"}]}], "}"}], ",", 
     RowBox[{"{", 
      RowBox[{
       RowBox[{
        SubscriptBox["b", "v"], "\[Rule]", "2"}], ",", 
       RowBox[{
        SubscriptBox["b", "L"], "\[Rule]", "300"}], ",", 
       RowBox[{
        SubscriptBox["k", "v"], "\[Rule]", ".0000000001"}], ",", 
       RowBox[{
        SubscriptBox["k", "L"], "\[Rule]", ".0000000001"}], ",", 
       RowBox[{
        SubscriptBox["r", "u"], "\[Rule]", ".034"}], ",", 
       RowBox[{
        SubscriptBox["r", "v"], "\[Rule]", ".027"}], ",", 
       RowBox[{"\[Tau]", "\[Rule]", "45"}], ",", " ", 
       RowBox[{"X", "\[Rule]", "2800000000"}], ",", " ", 
       RowBox[{"Y", " ", "\[Rule]", " ", "640000000"}]}], "}"}]}], "}"}]}], 
  ";"}]], "Input",
 CellChangeTimes->{{3.6533219919140224`*^9, 3.6533221142859025`*^9}, {
   3.6533222280376496`*^9, 3.65332222937392*^9}, {3.653322266229486*^9, 
   3.6533222737896023`*^9}, 3.6533228795504074`*^9, {3.655035981141905*^9, 
   3.6550360881161947`*^9}, {3.655036163532299*^9, 3.655036184002657*^9}, {
   3.655036304665697*^9, 3.655036315464355*^9}, {3.6550368033609943`*^9, 
   3.655036807479734*^9}, {3.655036839456669*^9, 3.65503684370313*^9}, {
   3.65503717954711*^9, 3.655037180361865*^9}, {3.655037670202064*^9, 
   3.655037728081153*^9}, {3.655038162641294*^9, 3.655038163474016*^9}, {
   3.655054939428729*^9, 3.655054941059822*^9}, {3.657371049765905*^9, 
   3.657371102751936*^9}, {3.6573714375764437`*^9, 3.657371451120082*^9}, 
   3.657371510746255*^9, {3.657389575436434*^9, 3.657389604933708*^9}, {
   3.657390370576404*^9, 3.657390382927513*^9}, 3.65739531733325*^9, {
   3.65739551893309*^9, 3.657395519595656*^9}, {3.6574639639662523`*^9, 
   3.657463964730229*^9}, {3.6574660344271297`*^9, 3.657466045169983*^9}, 
   3.65746624665975*^9, 3.657466342206347*^9, {3.6574663768000793`*^9, 
   3.6574663771365213`*^9}, {3.657467663109524*^9, 3.657467668834259*^9}, {
   3.6574685484214897`*^9, 3.6574685535839252`*^9}, 3.657931002150733*^9, {
   3.657931138736627*^9, 3.657931139711163*^9}, {3.659311371043579*^9, 
   3.659311372285344*^9}, 3.6593663911973658`*^9, {3.6630293167090263`*^9, 
   3.663029353742655*^9}, 3.663260376082253*^9, {3.6639516593167562`*^9, 
   3.663951664684347*^9}, {3.663951780351103*^9, 3.663951781127252*^9}, {
   3.663951880845768*^9, 3.6639519308449793`*^9}, {3.663951980562537*^9, 
   3.663952004967473*^9}, {3.663952049044704*^9, 3.663952058488566*^9}, 
   3.663952440524371*^9, {3.663952934433798*^9, 3.663952939277381*^9}, {
   3.664754563266668*^9, 3.66475459517298*^9}, {3.664820219010116*^9, 
   3.664820222826147*^9}, {3.6648220667976*^9, 3.664822072819742*^9}, {
   3.664823567825068*^9, 3.664823578565493*^9}, {3.6648236209010267`*^9, 
   3.664823662911772*^9}, {3.6648238918423853`*^9, 3.664823899536618*^9}, {
   3.664824159655711*^9, 3.6648241633663054`*^9}, {3.664824209366243*^9, 
   3.664824216732747*^9}, {3.6648242535707808`*^9, 3.664824258352222*^9}, {
   3.664825278067916*^9, 3.664825279019937*^9}, {3.664825319232945*^9, 
   3.664825320296343*^9}, {3.664825613361779*^9, 3.664825616865374*^9}, {
   3.66482619868766*^9, 3.664826222251472*^9}, {3.6648263503921824`*^9, 
   3.664826351151596*^9}, {3.664826647809803*^9, 3.664826653056911*^9}}],

Cell[CellGroupData[{

Cell[BoxData[
 RowBox[{
  RowBox[{"Module", "[", 
   RowBox[{
    RowBox[{"{", "i", "}"}], ",", 
    RowBox[{
     RowBox[{"Plots", "=", 
      RowBox[{"{", "}"}]}], ";", 
     RowBox[{"For", "[", 
      RowBox[{
       RowBox[{"i", "=", "1"}], ",", 
       RowBox[{"i", "<=", "3"}], ",", 
       RowBox[{"i", "++"}], ",", 
       RowBox[{
        RowBox[{
         RowBox[{"Cu", "[", "t", "]"}], "=", 
         RowBox[{"(", "  ", 
          RowBox[{"1", "-", " ", 
           RowBox[{"(", 
            RowBox[{
             RowBox[{"(", 
              RowBox[{
               RowBox[{
                SubscriptBox["H", "u"], "[", "t", "]"}], "+", "  ", 
               RowBox[{
                SubscriptBox["H", "v"], "[", "t", "]"}]}], ")"}], "/", " ", 
             "X"}], ")"}]}], "   ", ")"}]}], ";", "\[IndentingNewLine]", 
        RowBox[{
         RowBox[{"Cv", "[", "t", "]"}], "=", 
         RowBox[{"(", "  ", 
          RowBox[{"1", "-", " ", 
           RowBox[{"(", 
            RowBox[{
             RowBox[{"(", 
              RowBox[{
               RowBox[{
                SubscriptBox["H", "u"], "[", "t", "]"}], "+", "  ", 
               RowBox[{
                SubscriptBox["H", "v"], "[", "t", "]"}]}], ")"}], "/", " ", 
             "Y"}], ")"}]}], "   ", ")"}]}], ";", 
        RowBox[{"Sols", "=", 
         RowBox[{"NDSolve", "[", "\[IndentingNewLine]", "\[IndentingNewLine]", 
          RowBox[{
           RowBox[{"{", "\[IndentingNewLine]", 
            RowBox[{
             RowBox[{
              RowBox[{
               RowBox[{"V", "'"}], "[", "t", "]"}], "\[Equal]", 
              RowBox[{"(", 
               RowBox[{
                RowBox[{
                 RowBox[{
                  RowBox[{"-", 
                   SubscriptBox["k", "v"]}], 
                  RowBox[{"V", "[", "t", "]"}], " ", 
                  RowBox[{
                   SubscriptBox["H", "u"], "[", "t", "]"}]}], "+", 
                 RowBox[{
                  SubscriptBox["b", "v"], 
                  RowBox[{
                   SubscriptBox["H", "v"], "[", "t", "]"}]}]}], " ", "/.", 
                RowBox[{"Pars", "[", 
                 RowBox[{"[", "i", "]"}], "]"}]}], ")"}]}], ",", " ", 
             "\[IndentingNewLine]", "\[IndentingNewLine]", 
             RowBox[{
              RowBox[{
               RowBox[{"L", "'"}], "[", "t", "]"}], "\[Equal]", 
              RowBox[{"(", 
               RowBox[{
                RowBox[{"(", 
                 RowBox[{
                  RowBox[{
                   SubscriptBox["b", "L"], 
                   SubscriptBox["k", "L"], 
                   RowBox[{"L", "[", 
                    RowBox[{"t", "-", "\[Tau]"}], "]"}], 
                   RowBox[{
                    SubscriptBox["H", "u"], "[", 
                    RowBox[{"t", "-", "\[Tau]"}], "]"}]}], "-", 
                  RowBox[{
                   SubscriptBox["k", "L"], 
                   RowBox[{"L", "[", "t", "]"}], 
                   RowBox[{
                    SubscriptBox["H", "u"], "[", "t", "]"}]}]}], ")"}], "/.", 
                RowBox[{"Pars", "[", 
                 RowBox[{"[", "i", "]"}], "]"}]}], ")"}]}], ",", 
             "\[IndentingNewLine]", "\[IndentingNewLine]", 
             RowBox[{
              RowBox[{
               RowBox[{
                SubscriptBox["H", "u"], "'"}], "[", "t", "]"}], "\[Equal]", 
              RowBox[{"(", 
               RowBox[{
                RowBox[{"(", "  ", 
                 RowBox[{
                  RowBox[{
                   SubscriptBox["r", "u"], 
                   RowBox[{
                    SubscriptBox["H", "u"], "[", "t", "]"}], 
                   RowBox[{"Cu", "[", "t", "]"}]}], "-", 
                  RowBox[{
                   SubscriptBox["k", "v"], 
                   RowBox[{"V", "[", "t", "]"}], 
                   RowBox[{
                    SubscriptBox["H", "u"], "[", "t", "]"}]}], "  ", "-", 
                  RowBox[{
                   SubscriptBox["k", "L"], 
                   RowBox[{"L", "[", "t", "]"}], 
                   RowBox[{
                    SubscriptBox["H", "u"], "[", "t", "]"}]}]}], "       ", 
                 ")"}], "/.", 
                RowBox[{"Pars", "[", 
                 RowBox[{"[", "i", "]"}], "]"}]}], ")"}]}], ",", 
             "\[IndentingNewLine]", "\[IndentingNewLine]", 
             RowBox[{
              RowBox[{
               RowBox[{
                SubscriptBox["H", "v"], "'"}], "[", "t", "]"}], "\[Equal]", 
              RowBox[{"(", " ", 
               RowBox[{
                RowBox[{"(", 
                 RowBox[{
                  RowBox[{
                   SubscriptBox["r", "v"], 
                   RowBox[{
                    SubscriptBox["H", "v"], "[", "t", "]"}], 
                   RowBox[{"Cv", "[", "t", "]"}]}], "+", 
                  RowBox[{
                   SubscriptBox["k", "v"], 
                   RowBox[{"V", "[", "t", "]"}], 
                   RowBox[{
                    SubscriptBox["H", "u"], "[", "t", "]"}]}]}], ")"}], 
                "        ", "/.", 
                RowBox[{"Pars", "[", 
                 RowBox[{"[", "i", "]"}], "]"}]}], ")"}]}], ",", 
             "\[IndentingNewLine]", "\[IndentingNewLine]", 
             RowBox[{
              RowBox[{
               SubscriptBox["H", "v"], "[", "0", "]"}], "\[Equal]", "0"}], 
             ",", 
             RowBox[{
              RowBox[{"L", "[", 
               RowBox[{"t", "/;", 
                RowBox[{"t", "\[LessEqual]", " ", "0"}]}], "]"}], "\[Equal]", 
              "100000"}], ",", 
             RowBox[{
              RowBox[{"V", "[", "0", "]"}], "\[Equal]", "0"}], ",", 
             RowBox[{
              RowBox[{
               SubscriptBox["H", "u"], "[", 
               RowBox[{"t", "/;", 
                RowBox[{"t", "\[LessEqual]", "0"}]}], "]"}], "\[Equal]", 
              "100000000"}], ",", 
             RowBox[{"WhenEvent", "[", 
              RowBox[{
               RowBox[{"t", "\[Equal]", "80"}], ",", 
               RowBox[{
                RowBox[{"V", "[", "t", "]"}], "\[Rule]", " ", "100000"}]}], 
              "]"}]}], "}"}], ",", "\[IndentingNewLine]", 
           "\[IndentingNewLine]", 
           RowBox[{"{", 
            RowBox[{
             RowBox[{"V", "[", "t", "]"}], ",", 
             RowBox[{
              SubscriptBox["H", "u"], "[", "t", "]"}], ",", 
             RowBox[{
              SubscriptBox["H", "v"], "[", "t", "]"}], ",", 
             RowBox[{"L", "[", "t", "]"}]}], "}"}], ",", 
           RowBox[{"{", 
            RowBox[{"t", ",", "0", ",", "900"}], "}"}]}], "   ", "]"}]}], ";", 
        RowBox[{"Plots", "=", 
         RowBox[{"Append", "[", 
          RowBox[{"Plots", ",", 
           RowBox[{"LogPlot", "[", 
            RowBox[{
             RowBox[{"{", 
              RowBox[{
               RowBox[{"Evaluate", " ", "[", 
                RowBox[{
                 RowBox[{
                  SubscriptBox["H", "u"], "[", "t", "]"}], "/.", 
                 "\[VeryThinSpace]", "Sols"}], "]"}], ",", 
               RowBox[{"Evaluate", " ", "[", 
                RowBox[{
                 RowBox[{
                  SubscriptBox["H", "v"], "[", "t", "]"}], "/.", 
                 "\[VeryThinSpace]", "Sols"}], "]"}], ",", 
               RowBox[{"Evaluate", " ", "[", 
                RowBox[{
                 RowBox[{"V", "[", "t", "]"}], "/.", "\[VeryThinSpace]", 
                 "Sols"}], "]"}], ",", 
               RowBox[{"Evaluate", " ", "[", 
                RowBox[{
                 RowBox[{"L", "[", "t", "]"}], "/.", "\[VeryThinSpace]", 
                 "Sols"}], "]"}]}], "}"}], ",", 
             RowBox[{"{", 
              RowBox[{"t", ",", "0", ",", "400"}], "}"}], ",", 
             RowBox[{"PlotRange", "\[Rule]", 
              RowBox[{"{", 
               RowBox[{"0.01", ",", "1000000000000"}], "}"}]}], ",", 
             RowBox[{"Frame", "\[Rule]", "True"}], ",", 
             RowBox[{"PlotStyle", "\[Rule]", 
              RowBox[{"{", 
               RowBox[{"Red", ",", "Blue", ",", "Green", ",", "Gray"}], 
               "}"}]}], ",", 
             RowBox[{"PlotLegends", "\[Rule]", 
              RowBox[{"{", 
               RowBox[{
               "\"\<\!\(\*SubscriptBox[\(H\), \(u\)]\)\>\"", ",", 
                "\"\<\!\(\*SubscriptBox[\(H\), \(v\)]\)\>\"", ",", 
                "\"\<V\>\"", ",", "\"\<L\>\""}], "}"}]}]}], "]"}]}], 
          "]"}]}]}]}], "]"}], ";", 
     RowBox[{"Clear", "[", "t", "]"}]}]}], "]"}], ";"}]], "Input",
 CellChangeTimes->{{3.6647546505324945`*^9, 3.664754691813978*^9}, {
   3.6647547473297896`*^9, 3.664754776611145*^9}, 3.66482401957695*^9, {
   3.664824128062801*^9, 3.664824133012292*^9}, {3.664824374584714*^9, 
   3.664824377823333*^9}, {3.664824759907922*^9, 3.664824768866061*^9}, {
   3.6648248620463457`*^9, 3.664824944632897*^9}, {3.6648250240135307`*^9, 
   3.6648250698294363`*^9}, {3.6648251294245872`*^9, 3.664825132758387*^9}, 
   3.664825554042103*^9, {3.664825691439221*^9, 3.664825701786475*^9}, {
   3.664825951827326*^9, 3.6648259819663057`*^9}, 3.664826149515196*^9, {
   3.664826384469267*^9, 3.664826407578079*^9}, 3.6648264494271193`*^9, 
   3.664826518572137*^9, {3.664826597515459*^9, 3.664826606424653*^9}, {
   3.664827064430694*^9, 3.664827084585787*^9}}],

Cell[BoxData[
 RowBox[{
  StyleBox[
   RowBox[{"NDSolve", "::", "ihist"}], "MessageName"], 
  RowBox[{
  ":", " "}], "\<\"Conditions given at \[NoBreak]\\!\\(\\*RowBox[{\\\"t\\\"}]\
\\)\[NoBreak] = \[NoBreak]\\!\\(\\*RowBox[{\\\"0.`\\\"}]\\)\[NoBreak] will be \
interpreted as initial history functions for \[NoBreak]\\!\\(\\*RowBox[{\\\"t\
\\\", \\\"/;\\\", RowBox[{\\\"t\\\", \\\"\[LessEqual]\\\", \\\"0.`\\\"}]}]\\)\
\[NoBreak]. \\!\\(\\*ButtonBox[\\\"\[RightSkeleton]\\\", \
ButtonStyle->\\\"Link\\\", ButtonFrame->None, \
ButtonData:>\\\"paclet:ref/NDSolve\\\", ButtonNote -> \\\"NDSolve::ihist\\\"]\
\\)\"\>"}]], "Message", "MSG",
 CellChangeTimes->{{3.664824930716077*^9, 3.66482494599693*^9}, {
   3.66482503131448*^9, 3.6648250535157137`*^9}, 3.664825136967841*^9, 
   3.664825285629404*^9, 3.664825325937381*^9, 3.664825555960195*^9, 
   3.664825624149404*^9, 3.664825707803*^9, 3.6648259971596527`*^9, 
   3.664826151673586*^9, 3.664826228616568*^9, 3.6648264627451153`*^9, 
   3.664826520533434*^9, 3.664826607750627*^9, 3.6648266586639853`*^9, {
   3.664827066946817*^9, 3.664827085690329*^9}}],

Cell[BoxData[
 RowBox[{
  StyleBox[
   RowBox[{"NDSolve", "::", "ihist"}], "MessageName"], 
  RowBox[{
  ":", " "}], "\<\"Conditions given at \[NoBreak]\\!\\(\\*RowBox[{\\\"t\\\"}]\
\\)\[NoBreak] = \[NoBreak]\\!\\(\\*RowBox[{\\\"0.`\\\"}]\\)\[NoBreak] will be \
interpreted as initial history functions for \[NoBreak]\\!\\(\\*RowBox[{\\\"t\
\\\", \\\"/;\\\", RowBox[{\\\"t\\\", \\\"\[LessEqual]\\\", \\\"0.`\\\"}]}]\\)\
\[NoBreak]. \\!\\(\\*ButtonBox[\\\"\[RightSkeleton]\\\", \
ButtonStyle->\\\"Link\\\", ButtonFrame->None, \
ButtonData:>\\\"paclet:ref/NDSolve\\\", ButtonNote -> \\\"NDSolve::ihist\\\"]\
\\)\"\>"}]], "Message", "MSG",
 CellChangeTimes->{{3.664824930716077*^9, 3.66482494599693*^9}, {
   3.66482503131448*^9, 3.6648250535157137`*^9}, 3.664825136967841*^9, 
   3.664825285629404*^9, 3.664825325937381*^9, 3.664825555960195*^9, 
   3.664825624149404*^9, 3.664825707803*^9, 3.6648259971596527`*^9, 
   3.664826151673586*^9, 3.664826228616568*^9, 3.6648264627451153`*^9, 
   3.664826520533434*^9, 3.664826607750627*^9, 3.6648266586639853`*^9, {
   3.664827066946817*^9, 3.664827085885317*^9}}],

Cell[BoxData[
 RowBox[{
  StyleBox[
   RowBox[{"NDSolve", "::", "ihist"}], "MessageName"], 
  RowBox[{
  ":", " "}], "\<\"Conditions given at \[NoBreak]\\!\\(\\*RowBox[{\\\"t\\\"}]\
\\)\[NoBreak] = \[NoBreak]\\!\\(\\*RowBox[{\\\"0.`\\\"}]\\)\[NoBreak] will be \
interpreted as initial history functions for \[NoBreak]\\!\\(\\*RowBox[{\\\"t\
\\\", \\\"/;\\\", RowBox[{\\\"t\\\", \\\"\[LessEqual]\\\", \\\"0.`\\\"}]}]\\)\
\[NoBreak]. \\!\\(\\*ButtonBox[\\\"\[RightSkeleton]\\\", \
ButtonStyle->\\\"Link\\\", ButtonFrame->None, \
ButtonData:>\\\"paclet:ref/NDSolve\\\", ButtonNote -> \\\"NDSolve::ihist\\\"]\
\\)\"\>"}]], "Message", "MSG",
 CellChangeTimes->{{3.664824930716077*^9, 3.66482494599693*^9}, {
   3.66482503131448*^9, 3.6648250535157137`*^9}, 3.664825136967841*^9, 
   3.664825285629404*^9, 3.664825325937381*^9, 3.664825555960195*^9, 
   3.664825624149404*^9, 3.664825707803*^9, 3.6648259971596527`*^9, 
   3.664826151673586*^9, 3.664826228616568*^9, 3.6648264627451153`*^9, 
   3.664826520533434*^9, 3.664826607750627*^9, 3.6648266586639853`*^9, {
   3.664827066946817*^9, 3.664827086077176*^9}}],

Cell[BoxData[
 RowBox[{
  StyleBox[
   RowBox[{"General", "::", "stop"}], "MessageName"], 
  RowBox[{
  ":", " "}], "\<\"Further output of \
\[NoBreak]\\!\\(\\*StyleBox[RowBox[{\\\"NDSolve\\\", \\\"::\\\", \
\\\"ihist\\\"}], \\\"MessageName\\\"]\\)\[NoBreak] will be suppressed during \
this calculation. \\!\\(\\*ButtonBox[\\\"\[RightSkeleton]\\\", \
ButtonStyle->\\\"Link\\\", ButtonFrame->None, \
ButtonData:>\\\"paclet:ref/message/General/stop\\\", ButtonNote -> \
\\\"General::stop\\\"]\\)\"\>"}]], "Message", "MSG",
 CellChangeTimes->{{3.664824930716077*^9, 3.66482494599693*^9}, {
   3.66482503131448*^9, 3.6648250535157137`*^9}, 3.664825136967841*^9, 
   3.664825285629404*^9, 3.664825325937381*^9, 3.664825555960195*^9, 
   3.664825624149404*^9, 3.664825707803*^9, 3.6648259971596527`*^9, 
   3.664826151673586*^9, 3.664826228616568*^9, 3.6648264627451153`*^9, 
   3.664826520533434*^9, 3.664826607750627*^9, 3.6648266586639853`*^9, {
   3.664827066946817*^9, 3.664827086124918*^9}}]
}, Open  ]],

Cell[CellGroupData[{

Cell[BoxData["Plots"], "Input",
 CellChangeTimes->{{3.6647547567985725`*^9, 3.664754757532938*^9}}],

Cell[BoxData[
 RowBox[{"{", 
  RowBox[{
   TemplateBox[{GraphicsBox[{{{}, {}, {
         Directive[
          Opacity[1.], 
          AbsoluteThickness[1.6], 
          RGBColor[1, 0, 0]], 
         LineBox[CompressedData["
1:eJwV1nk0VV8bB3AJpRKZKlNRylS45yhR+abIeN0Bd4pKCSESokjTLxIZUiGJ
N1GJqAyRIUkIqTTSQElSCaWZd/fHXWd91nnOXfucvZ9B0yOA4ykuJibWR37/
rloJf89manSvlNnNqC32ZaBssu4cf+8ai+ulDWbX/Ri4GVaYo+N9z0LhdNnZ
Wn8GGoy2e0l5v7Io46TjXgADjXEPbL55DVqYjhw/N7CDgSazA9c/eo1bVN7+
qKQZwUBzUuf2916yqMsIEO2JY8CuahLzndcczIZug1gBA60yS6Ql3IygZntf
1XeYAcsEq9o8J1OsCFUNajCm4Gn4S8ZYBgi+ZVMn2EbBUddzSHntGtSZmo+o
FlK40hEZ0mRqgzRhW8e6Pgrn/9vs0WNrg3Ih/cb+PYXMJfZOv4U20JO+usms
n0Js6izdRZE2WJfQka80QGHTuqtdiTdtENVa9Ln+MwXFt+9X8+1swfdc9UV8
lELoCFe+T2QHJdPLJ3om0vDLMRsf97ODTLvM6XIJGh4umh9n7bFD02j16XhJ
Gsyyz7ftsuzwyHN7FD2JxsLdh8ML39rhQbuSe8gUGk/Fa16H+NtjNHave60c
DXN5vcsSUQ6oPul21EONRtsEYVNrggOY0hvqZdRpbBg6/OZElgNybZlJZcQH
2/tn6tY5wMpD543UHBJ/9MJeR0lHTDTqlEnRJPFTdTknjjhiSCezxnMBjeFf
fL/1GY7gqvT3/yA++CHmkE6BI8okFcNjF9K40PS+oqLNEQ0fH18/r0Pio8/P
ezWDiR9H9ALv65F4CZ1vC1OZ4KsXyN5fTEP5K0926DwTJga+GraGNM6/idat
uM6EvpKhRw1xa12fm0MnEz27lSJzjUj8vryGQA0nqJxoLnRnkPjAJ6+XGTph
WpKqYiOx+YZJv8XhhC4N6qQhRdZv4WV4fKMT5sowBn4QX/i7IPV6jhMe3FTY
FWxCY/kn1yv7S5wwGmoS2Ubc1nWoxb7BCTuKGNELlpD1V74Te9nnhOvfRTnt
xBorHtL7lFgIK3p2dZopjT564GavOgurtiDTlbjIYKKT3QIW3Fe2hGUSW6pR
PgpLWUjTGh9euIyG1+/k0+f4LDQw4y5pmtFIYX68Fb6BhZCc7RN5xLXZVh8c
vVnYdGT/7ljiWTY/lozuZCGHN3x7gHjNKbZbcxQLVyJLjs02pxH4+eKBzGgW
bL/5hVsRN6a4tVufZOFSR8SBk8Rf+0pHVc6wkFFocraKeK65nPpgLgsx/zt7
v5vY4ajP6luFLPzQCJkmsZxGWHedz8lSFtTzeOz5xDm0WqJvNQvGw6OnLYnb
o0NKLRpYMFMZG3Qn1l2sM/H9IxZ6owfSk4hd9+3TvfGCvF+K1mAe8f6O506J
vSzce+9hcYO4cCEduvkTC75p7MNtxM93xWeYfmNBzCa5+SWxVNu7uml/Wfg4
/Y7YJ2KGJvpfS7DhuyVR9yexe3CabMk0NkRNcZYTV9CIvTNscliRjRFpge1U
4lIVh3Vuamwo6CeazyDu8T+333g+Gzzzu8pKxNNvjp2XNGAjziL7qTKxmSL/
3jOKjTdqeXv+eYtX8bcCczYe7w+QUiROrpiitn81G3Udsf6yxNUymy1d7dkw
V4gunkw8sKHKW4/LxrwHg/fGyfpmXVNOGBOycfwis+Er8ZpJgSUPPNgo9NBL
7iMOFDZ15m5lw2RYyvgpcUaBlvjuIBIf55nVQNwoFqHjtIuNvbH1L64Qf+U+
Ys7bz4YP98y7DOK5eYtDvh9mo956W/lBYodf0afuJrGheC6XtfXf/jl23zyT
xkZzWMUlx3/7l2X2fkc2G/MPzGpe/G//Ro5Nt7nARj/PIFeG+I/1J1qtmLyP
mPvKD+Q86KRbi76UsxHzYUZiPbHzpzP76mvZGH11PjWDuOAYp82vnY07Nl9u
/Ttvz9/lf8VTNiQtnLqViaXMJFWVXrMhr/z5Yi85r+6vy7yqBsn3ea5qGkEc
S804mvSdDY/DpqOriUsPbb3mOc5GvEeRizTx9EXqE6bLcnDDI+NTHMkXs72h
C3uUOSjasmuuPfGWh/ccSzU4SFOL7pcirg7fn+6+mIOs7XcZO0m+BTT0UZcd
OQh0WM42W0ryCZd8DVw5yN/elfyC5K9cZeDZC+4ciC9d1xNJXHT5p3xOAAea
R9NPlZD8H06dOpyaxMH/Vl+UnkCT/FVo11VO56BitZJjHKkfx+JTNh77HwcR
g3f2KBLT+9Xvx1/l4Met5AxVUn9CfQ2L9j/ioCDmpIMEqVcNvSN94y84COby
4kNJPZu5oXxO5DsObg8fSO8l9a/ceVXCzu8cxOiGT65YROPnCu42v9lcSHY8
vmauTyNCbqeBqxsXJVkjZpnaNFpizTc/9OSi49T12Z3zaahLimWwtnFxOUE/
XJG4+mfMVPsoLuTWRJyL0KIh9ib9g0U2F7UZrXO1SH1nua3XqrrABV/CNshS
g0b2k3lCsytcxKj3zV5P+oFly6Um+hYXQ/arXOJVaRwoqT6v28uFnpVz+42Z
NDoMD7zO/cTF2mOadI0yjfkX186aP8rFsrHfNVVKNOoz26M1JjnjZYyC9mUF
ch5ierYo6DqjU8U30UOW7L9QSvuvnzMMNRI0JknRWGk0bbQ/2BlOo/NWvCT9
b0hS/s7jCGeEa/fmFZP+yC9W9ymKc8ZWl0d2jhNoaE82Kdh0yRlrF9/W5P2h
UFuyyaR5wBmpwhW1l4coBB/xkSobccbRt3X3bL5QWLgx4MnZ384o3XW+8QXp
x0en7Q6PnOqC68teiH6Tfi3alFxlpO+CnK5kW4l3FEblblqd3OqCTz2z1NY+
o3DxXYPywSAXGHycuPfUEwpuN1r6Ane5kD4tEg08olDv9fSwXawLnLSzBJEP
KCRVD7b+veAClpR6us9dCgZ+Gq6b+10g0FXSXHeDzAd3dm8x9naFtaLiQf90
CpuXL2COBrhi5q4L6w1SKWwpbjep3OkKg1ifR73HKXif0pa0inaFal3wVpsk
CtsC7p3l57piXlfDw+ZoCrtmzuuOeuuKsqZl/13aQSEirrVxzUdXNOYXz52y
nULkhLAi6a+usHxerr+BzDt7B1qijk3koXzSpoCv3hQO1YRq5GnxkKvKvH3N
jUKyV7OobQMPi5YterrCikJKV/DqY948WGX9aR1dReE4e44+P5CHyafbD2av
pJBqHvyrO4rct7F+1rSUzEeyGmnfMnkwqfng5axLIetg496KXB56OEmPDmtT
yP4Z5B1VyENnqVdVviaFnDd3lkpX87CZZn4qnk2+d9n2x2oveOD+obSKJ1O4
ZKBW3f2Wh1PuX7ooCQoF2Q3ncj/yoHZXTJQxzkDREdUQoz88tIY/ua8yykDp
+tsKa1T5iK+/mV7czUB5R8DvyfP4WPun+Yh1FwPXbVXetOrxsS5Y6lf5YwZu
UAFXeGZ87HzaVGB8l8ynk2azfQV8dNiNx7GuMPDu7GK7Zxv5sBh09lXPZ2Aa
1qxeu5WP4pnbW0rOMsAPCzCZt5uP2cI/kyxTGBh8f3t2ZwYfp3Rv3EwJYkDx
v05523N8zE/J58f6MGCmOTS1rIA8ryxru3wDA4cEamPJ1XxI6Cg+b3FgQL05
qMfuNR+m22pebNIi8+uWmM7y93yMFoXnjysz4C2e2bFgiI9buYETrKcycM2s
qUFcXIApvPnxjcPGsM+fk18xTwCzwsYy9ypjBK41ydExEGBCrnjO5MvGOPHG
7vQJWoC0Pc9jbbKM0aMamhBkJQAzPcUoap8xwuNaduh5CdCVm/Js50pjZOr0
+KUGCNDqU/Rmn4Ex6uu/e0qFCSD++FnWFBVjyP3V4vfEkP/XvH/7yIgR8vzD
l6dfFED69j7/kTNGaJFOMJl8VQA63lUm/bARhs/lLA6tFEDA1g89F2SElS/v
zeW0CLCkR/Vjl6URHjEXSE75LEBifth/T0sN8euD+djOUQEW8JyTCqMMMTea
/b13TABHvxSu0lpD+NVE9N+UFWKP6XP1nfcXk7n1YWu4sRCfn4aFlD5cBJ2W
9w19y4Rw1UvftiJxEZjeYzUulkIst97sP9N+EdKzdK8Yc4V4MsVrWU6lAYxn
7D3RHyxEcrSHknm0PiomP9G5EyGE3azHf/6Y6cNSbHFlzkEhcrnTZeU+6cF5
sPPV+hQhcn7FnJJx0ENo61Ldx1eFUFuZHJP5VQfj9Ucrr1YKcSHIZaNWug5i
bvQ6Jt0SIjvkd13VCh2k5R8LcngoROuMRkv1qIW4cXiwsm5YCP6aSwvz+7Vh
tc+amfVLiFsjPidnRmmjLez060hxEXakSge6y2vjlZe95DJ5EVwOqjWLGPMh
bp3HvGxM7pfbWJjwtGAjvr77VKAIT9odB3YI1XD/Z8mO8DARLg7VzB8zVYVw
aJoUb68IpnLPp5vIq8D3dYWefKIIXUOe2ZuuzcTRauXgmMsizPDee/xZiTxm
lvpLbSkTYdKIf+srrxnIKqhPXV0jQrZ77yNJRTkUZwRVjbWJMGW9VumDa1PQ
satNKuSzCLpzLSxsQscs3IK00zijImT4uNX67fph8c4nQt9ojDxfYNvduHnY
4jtfjzUgsw7ZK7ysf+c/sVBZeiht46J1mK1jotJq97XGZWhn7EmvdVByKaks
9pWv/T86FDQb
          "]]}, {
         Directive[
          Opacity[1.], 
          AbsoluteThickness[1.6], 
          RGBColor[0, 0, 1]], 
         LineBox[CompressedData["
1:eJwV1Hk0lYkbB3DLyZKkoizJcu91X2S5XLcpk+nboo2Ueu9qK0uuJfvyknZD
himhuko3RiFKCyJKQ2goU0OlLIVUTIvIIFl+fn8853s+5znnOef7z2PoGbzT
R05GRiZjdv6fFcrNI7tkSBy6dm1pr2Au6qRPE/UUSeyefPjL39Ha0NA+ff+8
GokFa8b9Tp3RhU+6cExLi8TX2K//eDjp4baqnuUZAxJazdsTCw7qQ+F47151
ExIb+Xt00tgG4MnlS1OtSISQkfbJpwyQHxfwQtWWxMEH166Lug0wPmo5P3kd
idS7SyTmDENsDh2xV3Ig8Y0fbVHsYQjJx4oDv+4iQf77zK8wwxADPgfK5FxJ
KIvJAr86Q9h2r/18yJsEb/Ubl85BQ/wmUjCaCiShPXfn9gpNGn5hzRsdiCCh
UNZebW5Lw9CcRQ9fxJHIM0s7JhDRILi5zO9GColab/uxgQwaVBLpthcySFz5
tFG95joN1a4mKr9lkQjwfrud3UiDkRLnmtdVEtlPGl5HjdPwssv24I5SEi/k
iOGj8+lIKcF2u7skYpNTyBw6HcPujkNLHs/eL3p32MeBjj/LvDhNH0lsqdXq
aUijIyLZT6H8G4mBoKkeTi4dxJ7gttwfs/uohSeMS+g4MW9/zAEVLnCptPHO
P3S4eKXdYy3nImOgnnCYy8D8VZITy9hcfO29iguaDNTOl3rM/ZmLFSplLy8x
GDCuvCLbt5WLlLs59X12DIwuqLE/688FLfa0adI+BgrfNyyJD+NCuZXa/ZFi
wO3u4w8hsVxMPtj1RDeegTrfl0lbf+Oi55zTrtFMBk5VDzZPXeGi4fnmicoH
DJgF6vG8B7joaHWsfL/ACN1rGYTzEBf6Hxf5qOgYIV3TdNzuOxcjizXvLaEb
YaKWc05TmYfOz8oP+myM8Jf2ttdNxjxc3FPcEsY3gtfD/XutxDyo56/81iUx
gvdqptNoMA/bTsxry8g2wt6bTzlV0TxUfsikry4wgvi80Rz7RB6mpoLXuZUb
ISj4Sa4gjweN3IXVQ8+MEKtJ7znUx0O/iWBIospEXErzXxs+8fCWyxNFajBx
QJa6oTzCQ6g385b9UiYOf3x8KF2ej9Zit5xaYyYS7kfp5dP44B14pMJaz0Sa
b5PL37v58CwuNHwXyURGZ8T6dDEf5eJYiVIcE6ed9ZcLQvgQkQp5BkeZkPwc
MdFziA9B0aiHxQkmpGp6mf9J+fDIWNtZfZmJwvLQF7pdfFTlamT90cLEVTPd
6p4+PqSajZ6KL5m4ltNwOe8TH5LBRG+PLiZuJC+NZE3yscJsNL3/AxO3PerV
NywVoF3Nrc1lkokaRW3nAKEAnBmts3k0Au9zLba+2iOAzpHnJ1MJAvOwYf0m
fwEyh92/iM0ICKhgDn2/AFJyxL6PQ2Cwv167I0uA0h52g+xmAhq/dizaclkA
3SBii4sjAVvDIZXyawKgcZHDHzsIJAh1p9OqBQiomMgcFxBY1hTWu7VbgKm2
NXMaxATW7T3eUdEvwDHZBQrJgQTEctJnzCEBBpQqpHYhBEptGxvk5ISIVTuu
HBhNwKFIv6iSLkQa3d98OJ5ATMrjcFNfIU4+qr/VnkVAatwbKAkWoqD05au0
iwTq6sZ8FCghXvdB0e4PAgumaILe40Jo28hu8MsnkL8vZvW5QiF8G4ckFjcJ
PHdizpn7RYicwW2OnbUEJv79eTp6VAi/p/JTX+oIGCQ6j72bFoLx3C32RwOB
wPtxAzVqIrQ0H8mSf0RAntXaHGMlgqQzqbejhYDVwsNnBiJEuOgbyRrvIVCp
1Gb8ME6EN8vUHUrezvaXsai6FC+CvILB1n3vCJCDHW88MkSgdLsiXvcTiGr+
yeRFiQiGQYquFYME7iYNVtUOi+AvfiojmiKwWc6j53yICwx0HeuStIyx+5ud
mVOgK5aVT5S8dTJGjrRed+x3d3w2mB9+u84YJSdsO1p27kZBbruux0oTRFTa
7bjguAf8gI4zqy6Z4H7T5eEkF0/cW8XhsLRN4bdp1T0/gRdCVU4F8xNMkVVg
VRbg7w2jXvPOs5OmOPXt3pGQaB+Ei994XAlZjveFkVHisL14oZ0h6e9cjrqN
aZKjR30h81UnbdVOM8hub+89eViMkhWM1NL7ZpBZe1s2O8YPFUF6nO+m5jiu
ObatJdEf3qn/Va+9aI4QkVft2LEAXG95/leRigV6jth4rzkdiKaaz21KRyyg
kZ7ZnpSzD9dtrBUWj1ggb4FpzMPzQWiJbHW39rBETZi+PVEUjPpptwytVktI
DbJ17ciQ2T9o/+CAPgv34iZkxE9DsMhzcL01yYKhg+IknR+K/a3Tzxm/s1D6
xCT51bNQzD8k1Z+pYSGlYZpl4BYGywAP7X8nWEgPH/Df3RkGcbF9bbalFeIW
66nRhOHITHrl/cTTCldM5jRFdIdDvbqDk5dpBYURWe0a9wic9I6Tqj22Qj7r
5kHphwiYX3eduSprDRPPQqepfZHomlyitJhjjY4td25xP0ZiNF3wudLLGi25
seZrwqPwuVmQkpthjfES59W04ShwCgTMuD+tMVMRVpYQFA295OxviQPWcGBt
tI/7Lxqb6sorc9TZeOhm6RcQTiG8oDfddyUbi7zEVRciKfjIm43MWcWGuzhH
9Wk0hbEifYNLsx4NU79lE0dhYUNj+xtbNhjHxyam4ikE3Ul8RdqxcfjW/ZTU
MxSm1V4P2qxjw1Zxx42yOxR6dc8ta3ZgI2Feklx/FYWGrsA2b0c2/llYS+pU
U9BxM3OZnLVY1+b7wVoK8U2//GnqxMZZK611mx9RkHxxnonfwcaIS3dreyeF
JPmIjZZcNrBHm6n6hoKaaFPmg1kn791JremhINexqYzPY4MWWqd76R2FT05Z
mw/x2XBOKPDZ94VC3DC/45GQjazknvKLXymkq26Nchex0Z+qM7dlmELAuGr7
11kfPp9SvGKMAsno/qHhysbj7HoZv+8UqlRe3cmbtWbe9M7zPygkqMVgpRsb
nkU/XW6eolBQVnaycdbFN0LGZmYouEri80XubPwPdIYY8Q==
          "]]}, {
         Directive[
          Opacity[1.], 
          AbsoluteThickness[1.6], 
          RGBColor[0, 1, 0]], 
         LineBox[CompressedData["
1:eJwVknk81I0WxgeRhNCelFQzY0zMhF+p1JN7pSRafsMsKMYytiwjfrZQsifR
opQSbXpbKEuUIhHprYSkDbcsuUmIKG937h/ncz7ff57znOecJa7+O93laTRa
sqz+38umPRvZRSOxbXZoT7gSAzU5LxIWTSURHNlvVaLAwKz5xx9kzyAhECEt
nMaAe6ZgbN48EulfNKOjJ+koUVtkdEKXBLNsctXjCTqUErs8ZuqTqPsyXLv1
Jx328pdz0rkkFkfIs2aO0nE50qdVbQ2JbmqXnfYIHT9HjdRTLEjc03OY7TZE
x+bAEUvlrTL9jQ3WXwfpyOovizq0i8RHxWc3Sr7R0eceVSzvSIIbser7gwE6
1nRs/BrtRkKpqrJIWcbJQqXlk74kljFEh9K/0rGeozraF0xifAqziS/j74pa
da2RJC7YGZs5yDj/7dysR3EkdGdMbEiRMb9Qx+tWKomXdQquIzKenrB0zdlj
JHir7TQzZPqVjvrTk8+QYA9VlIhlfoJWGr0LySfxqcO9SCLzu1zZ9Lr4LxKM
Rm3H89/paHu/Zv/2OyR8L3xQUBmmI/U27MzvkXCudhvKl+2/IWmTLqtGNv9L
nFeALJ8hZ5vvcxpJ2LAf5PvI8rtksrNaoZmE+PPNN8dl+QpU+JmDb0n4eIeu
HvhNx8NisWlDPwlPM6+FdHkGglO8lEqHZfcKONyvoMgAw8X/dd4vEn8OuIWp
KjOQphoRFjWdh2vpDhtPqzOwsSvG2nsmD5qeL6/raDEwUhqv7aDNw5TBrPVP
ZjMgEmfc5xjwsDZNU++IDgPqZllpOsY8qGm+OHt1CQPV6jm7VdbyYPu8NL1n
OQPM8qtyn6x5KFNvMmowZGBUo8rypDcPrqdj2zQsGCjorp0TF8TDuQO3jq6w
YsDpXmNPQDgP9Z2hhz1sZP/n2ZZkncxD2kn1dn0HBo5Wfns2eZUHpb73Wz74
McD2XWTv1sdDd31qwbZzDIjrIjy4EnsMfbesiFNjwm0d3XbU3x7wLbuXPYsJ
j8IXphWh9lCtmTF4V5sJSfZyRcsEexQ6fxSpsJjY6/88j3/JHlWVZzoHNzER
PndpZ/Qne7DablomxzKR4dkg+nuPA3K6Myxn/WSiaur8HT4CPiL3hOr2deij
O8/Q+o0LHzHfTnSm9+pDFf/+l5U3H25iRUPjQX3wKX/TpRF8fNzGee3xRx/f
eh/Pf3uGD09yuyBehwWdhqAu6w4+lmXN48fxWQhLbZSyPAVQnSRtPJ+wkMPs
8s3yF6A677fqnOcs1NSMuStRAlgO/Cwtb2FBY1KP35UoQNKkve/nLhYu+4Wt
O10gwKuS9LmVv1losaUrqgwIcKdhdX2goQG4mjEn+oKFuHrgYNefJAOUK79m
1kUKURHy47LyEQNY0Awr8uOE8Fdscpx2zADkt7cfdx8Toun9k7GhswYIebZK
v/W2EN0W/UVehQa4l/StonpICNuHUrtfrQbYLL+7MztABFfmX7WkDhsvx4ul
YZQIlzSdaclL2BB+V1VyiBEhVtHt193lbPh0lLO00kUYDksLVzFkI61yTnDi
TREacd3ffz0bzeF/K+0bEKGKOe2lvTMbe4bN2ba+jsh7VdozcZoNNS3ai+Zg
RwTFJRoM57BRzqmWiqIcsf2p1rqeC2zM2rupQpLmiNbSRz+qC9h40mtrffCW
I/JPtOhal7PB+bBbUjbiiJy2YmFuGxu0+th8vSgnSHwSIsu1ViA35/HCscPO
sHH6767d+1fgdtqat0079yAszt2zzcwQweXm28/auKDcXtx2tsUQDxouDiWJ
XMFR2aI5FmAELyuz+158MRziiqbPHjfCmSvcYh9vN9RnWD1qtuDg6PD92IBQ
d9grZBpbHuKgu2BfiCTIA0n5gwkJVRzUbMrIOnDAE7R+u59+clzI2bV3HYmR
oP8wcX76Oi5oG0vkzod54aAk5/T9YC4S545ta0rwhvOs1JYjhVwECMXVYwd9
wOkqzX3Wx0VnrInbhuO+yE3J8ttGX4lZmafak3L9MD7crr7DZSUuabDC6rL3
onl6dLtW1kpUBS22ZFzzR53hxSeGr1YiR/f8QnMyABoznkzqqhjjfuQETfIi
AL1C4eP6DcZYsnXq76UOgbBJ7z9UH2aMO8/1U940B8JX6r3nxk1jpNb+w9F1
CoIV1/VUW58xMqV93nveBWF5g5P2fxabIHL2ohl6AikcrmSWZ5ImuKqv2BDc
IcU/0nFXwWETKI3Iza9yDoZn5yb1L1UmuMwp3J/TE4x+Vc/P5IQJ9F0LbCf9
9iHmTKOZBtcUb7fcLeL174NcbwHTV2yKprzwFRukIRApLE5bcsoUP2/vWKc3
FIIFeT2t1g2m+FMWVBy/NxQ2ObnmfuOm2MrZZBn5IxQV7POehAGBOicjLx8p
hcIbr5zW8wloiSUVZ/dREO+9O3uKgICzJFftRSiF0y7EzXoZjwbNLDKJpGAx
UBNPiggsSxybmIyjwJrysVbiTCCm6EFq+gkKq576xKS4EVgzdfut4rsUIoxM
D90NIBCvmiTfW0Fh28FCfkQggZea1eSCSgppo1aq5kEEJAtNxvdXU9BjHp/5
UErgJHeexeanFMJP+ufWhBAYEXW8an9HYWyCc6sukgBc5tPVPlJ4XjIanRBF
IMVjJ7Whk0LB6yVGVvsJ6AXWLMz/TOFdbrhBbTSBHfFX3P0GKAQlymVXHyBw
JqWz9NwgBUXHcrfYgwR60xeoNA1RqOPGqCFOtk926g1ijMKO4Km/7x0i0Hj+
Mc1rnELJ2tsbI+IJzL30z87sXzL/5fAwSyDgem3VxWeTFPI4F73GZHzjVsDY
nz8UVnxu2VqcSOB/R9TSxw==
          "]]}, {
         Directive[
          Opacity[1.], 
          AbsoluteThickness[1.6], 
          GrayLevel[0.5]], 
         LineBox[CompressedData["
1:eJxF13k4Vd0XB3CECvVKNKeBhK57L67pEl/zUCTzPNwrrinzmCFDppCpUhnS
TJoNSSmiIiJERYMxFUkpUfQ7+r3P21/n+Txrnb3XWefZ+5y9ieFjsoeDjY2t
i52Nbf66+dDs6QLhPtXTx07aF3FvReUiiQ3erLtqd34+mkk8txW1oZfPiLNa
1UzuN2rxbxRHtvyg3ZL0bjXZtjcrV8eK4wHVz42b9UZt3ZE2V7VOcUQI/b75
++SAmt3ptMvjayRwJEtb9VfaO7XdJcr5360kcOWf1Ps/wj+qtcdz5MlnSOBR
arveN7dxte/hkpML6iTwOZ7vXWjJhFrokyeXLMclEHn/isTUya9qDb7liWOr
JMHDYeoVdPSbWj27+yELNUkcwffLX9Om1NiVLkhyMSUhEn1swi9+Wk2S9UvC
PF4SV++o0D6H/1Rrln5rl3laEo30uKpRt99q0lrlytW9kriosjxK7gobTvFd
51g0JYmJHpfCwBJ29OwY+MDBvw1Raxb1fzm5ANbhfCujVLehvsp6gUweJ1z7
8p9Jm20Dj/VFUb+jXOg42jn3k7UNR48auY2nLURC4EnPtRnb8Fr+ZBI5eRHC
VisVHTq1DaJdE8Xe8YsRWlNdYVW2DVcFD49+DOfFxLv05Su7tqEps8dvxO0f
JP2w3GWwnISk3CON2dL8UOt50xe4iQQSS81G9go/JB/eVFKkkOC/MHOff8ky
NN+Me1OgT8KcNq3m88nlGNfUOOEdTkKR0CujDGFBvOj5GTBwgAStoQNvKHmC
4A4opAtmknAwvpvN56gQmjZ2RF8/R8Kq++GaY2kr8dZHVH9bKwnVWSKdqbyr
YFV8K+b+cxIcGM0upORVuPH5saJkPwln2IUTPONX406lkYvHJAnSqH30Pnwt
FL6eIA+skILBnYVGw24bwOPeVNRvJgXp34xvKz5vAOnxpucldlJI3ej4RERl
I0SjFo8au0ghkHEryKx+I944GbbQA6SgNexbX965CW/tNFoLD0mhf+yVc+g3
EVykLP7ofF8KXekHyzOURKHoXFq9t1EKTRSlxcWRolg7039qT6sUrvvlXH3B
tQUCK7lblvdIIeabwW/6CjHIzSZui56QwsbZyrxZeXF0WWLPxBoyBAv2fBba
Jw7jLTeTnm0gY5Haci3yXXE8eu5oWCJKxvj+vR8ddCVwekvTmBiZjBrOLfR7
lpKQr23xCwQZ9nxZ3bGhJLx4n8J9jEGG8SW1bSduk8Cpsn/onCsZWkZjUTfY
pLD3TZ5BsQcZpAw9scEkKZRmKrml+pPxa/nvQO1jZLBFLhtoiyGjZYn8Yk57
KoKCX88EF5DRvkMg90kEFVs+Hyw+X0TG8+RPYsfyqHjUvTK27QwZg1zntci9
VAgvLV7Fe5EYb3blfitbadjlr8kWqyRD8tP091JrGUQ2pD3geUIGldR1ICRM
BiFiHWKNbWTIe1wX1DgmgxcxpkIxHWRoDHvIdD+XAVOtcvjVczKsX/d4s1vJ
gj4eb2A4QEbSkzuD5hY0UJd8DVk2RUY63/GAjcE0OAtxFftOk5FjEMzx8TAN
4hJnWE0/ySh8QN64/xkN6x8FNHqzUVBRU2hbYiYHkcpFkUGLKRi6HNM+ZyKP
rzkqBtlrKNA4pH3v/C5F3FfzYjdVomC/QVlx+15FqOZckl+mTEENl0j2bJoi
5i54+T5WoYAeweZq2qyIoouxS2mgQNa9mve3nhLM2UJudelQIKopbWmhQQf3
rPdpN1MKGHOFiHGmw3NhgvF7MwpOVi2VLN1PRyJ5t4ebBQXrqKO/2O/S4baj
csbKmgKh9edPXVJWRhBjqYSAIwXcU+s+ccqp4F3A4x197hRoXT/YTTFTwZDS
kAbJk4JY75l7NgEqCF/l9yPAi4K5ge7sq9dUUPTuydXpvRRMtWUp2ZG3I7n9
XNvrAApGShYduLFVFe8scj2WR1Ig5hqy97WOKvZ/rtEgRVHgsmnYcrGrKrzO
0NZoRFPw9uh9ScczqgjMd3jmEkPBi/ioNp5NagjSkHqdcICCPZSZJdJLgOSy
X8JIo2BnT+LZVcKASum+7arpFNAShbYTrwGhrA/8Soco4HxD9Wo1Bman9YZE
Myk4le7W5J0DOJziuvAsh4IU+jdn87PA6WaH9qrDFPgNx06rVADal6pbjh8h
BlItEOd7DlDPFWiZ5lLwZqwzoWStOmILZFMLTlDw4BhDOIukjjXK9Fz3PAou
a38uD9uujvzTFunS+RRE5fMO6Tmq4+JkmtbNAqL/hhqa706pQzdoXLyoiALr
0iu/RSQ1EOi8WGbgHDGf1fajvMoaeNyTuy3qPAXinI/JX3doIO30iNKKCxT8
sB22r/PWQFiZVsH2YgqO8K6/7XRNAzxzRQ/cLxLzVZaY6tVpoCR5w/kxwnuY
ih8pHRqwf5ZxeW8p0Z9q0zW/JzXwYuQNnXWJgg6PlNB8RU2kytyIU7pCwa0V
q/gP6GvCa31c1znCp+rOnvey0cRh97tOy65S4L+mtks5QhNKOzRFXhO2eWC0
VyRNE/RdDo64RoG6fy8Xb4Em0nRTXhYS5m+aor28q4k2nojDFteJ+oMONNe2
aeL70Lvnlwi/2bTcpbhPE/UvrjI4bhD9CyNnhy7QQqOAl/FpwoYSeyZW6Grh
c+lofX0ZBTMHg6pfWWjhZvX+DRzlFFz4dODAGVct1G7YLradMGfZudUyCVpw
/B6wvZTw9RWVAz8Oa2HkWpLxW8KOYQ8v3T2rBa2gGUGBCuJ5VUfUDRu00FzD
XbmXMKvoB6/gMy28itx89BhhIc7FXS8HtXAmP1+qjnCd6+qTRZNa8Nt3Zd8I
Yd9GCQ8Wpza0Q9Ji+SopECbRaRRBbWg4eGiSCT9ON5j7JqKNdvHgu4aExcw8
s+I0taHm0zx2gHBnxT47A1NthIu5nyogHLM6VWwZUxtlxi9WlBMmR+R97vbX
xky42s5Gwr2vS28VxGqj+ny1Zg/hFPU78XuytHHMxnPuA2HFMy1GpFPaWHDG
PfIH4WHu16u+XtPGgEJr7YKbFGS7f+qvqiXqXVvWzEcYzXOl+59qQ+WRVOFy
wp/I/4To9mnjab8RfRXhvMwN6ksntLFwamvhGsIGkxTeZ2w6CE94+GTePyzw
7AS/DkaE6E3z+WerjAsZG3Vwh56SJUjYZJ2zuwRVBzkX7okvJcwW7Sf7WU0H
laqDaVyEL/fFzFbs0kGm0EzdDFGvrVbWw0hHHUikcjWOEV50/lSmlo8OMswX
Fb0mXLH4hi1vtA52J3DsbCHs4nV/S3u6Dire6wtsIsZb1toxnluggyB1EUG7
KmI/lR6scrysA9JT/djIagq8cibjxGp0IHNf9n1sDQVrpjiNxlp0sOzbm2JW
HQUPrYVWlb3SwbrTzYslH1IQeHtLf/iYDko7oFvbTMHmDfKl6rM6oHQYXtva
QUFbjE7woiW6OGlxoM78JbH+Bi3Quk4XZmcXqmr2E/tXcUinnYoudNi7ihQn
KUjgSyoQ2akL6qapVKk5Yj365LI+2OqikOf4MgdOKjJoVb9C9ukit96G8+4/
VOjcnRHNvqWLKsrpq6oSVExu4h23btKF5/bKh4JUKori11ZtfKmLHY2Ba5Yp
UPFLX8Xw8rQuvvZseeGpTcX1zsigRkU9dAtNkdSZVFw44MLo19eDYuPsRKwn
FQXyO3b9tNFDlQX/o7YAKlJyV0lIRephEUt+c3w8FUy7G70ZtXp4//3bs99n
qRAcHNG0MtCHfp+na8k7KngOt1L9bPWxcyBe/cI4FWw6FetTvPRhWiyx4egU
FaPn46aq0/VBD/Ht1F4ojQZP4YsbOvTBORpc2btFGsFfTQXe2RqgQ2Po5CNH
aeI7QP/928sAFbe/q1S6SoNhvml0VZQB7BfzxuZ4S8Oo8lODwUkDyDdcDl27
Txpb9yWHXR40wMT06rcOh6XxnOPu2yDvHagP5Ap9+0AaygKSVzijd6JAfA+v
8AYZPGG3aWw5tBOLpHVD1ovKwGkieeDIyZ0w1ew+vExCBvFt71dK1O3Er59W
6c9liPz04v2GXIawq5JvGNIm8nklTI4cNESvrLmasAeRzyn+bWuuETpuBfB9
vSiDFZOW/0xcMMKuexL3Wq7I4MJAosStKiP4+R1B0Q0ZtNS9s9/ZY4SLe07w
ylYT+THnH/gK70LjR4ofZ5MMimfFcqvO7EIFd1K8/7AM3H5m5Z+1MoblT3ZH
3rWyyDEavR/mZEz8b3+Um1wvi3tF2h8MWcbQ/BQ99XyjLFbp/ZD/HmKMJIFi
7yNisniUY9+mc9QY9AfU2H5pWUiQxReMPDPG+pea1xp1ZfHR6Q5L0nQ3jK8Z
qG70k4XPg3eyVwxN4DCb9OpzNTE+Sj1JFiZoD65+Y1ojC/5q39PFDia4wTFy
t+yeLK5emRY442MC0fZOJd8GWXzJ5f2Sm2mCD9TE0SdPZBHsSbka+8wE4/Um
jdJ9sojgDyFZ2Jtiws+f/Q4nDSk23FtmvcxwLcfFTEKPBlUq3/f3gWYQPZdZ
L2BAwwSXwMOuCDNsSZQ/9HMHDVbX1rtfTTVDz/gmtce7aNiySO4Ss9QM4zYF
5kxLGu6VM+WaPpoh7K7hsVBXGr7z12of9TCHFd/N5brxNJQMP1gR728OIUqZ
z8YEGuxvN7/zDTfHrrAyj+lEGurdnicbpJgj3sBbs+QgDZk14y2zxeboE1h0
dmE2DSQvYQuX9+boWPmSfL2IBubDfa7SLAuca1PWba6hwUVFzOi7jwXejPJb
ZN2jwfVam1x1iAXocws2WNXRwDqxhUs70QK83At5Bhpo2OvTetrqnAUsmoYW
LGmhwXcw7OD6yxYIaTC2739Cg5+1aEB/uQVOXbikW9NGQ6BmmIZXgwV2LRXn
T++kIXylSF80seeUPZ6pKe6lISK15ZHWqAXyJG1Xtb2mIZI99OriSQuwP1B5
wtlHw/6PzdHZCyzhWh57Mm+IhoS7wcLnN1uiYckmgRPjNCTRNnF7SVqC/0dJ
tf4XGpKLH49RZSyRwipz5/tGQ2r2xju31C0RlvDsTesMDVluTbZPnCzh/SOd
w3ahHHJ6AzWzWZaYLqCMlvPI4fDuDdusfC3B93Nf7dalcshVDpzpi7bEVqOs
GmMhORT8I3zsW4El6vskLKpE5XAy/tH+W+csUZF2XLdFXA5F0/6s6MuWOG6/
UOgHSQ5nBh4qLK6xhEv4rGemnBxKKv261r0i5g84JfBYVw6lpHU1fYOWMDwi
rJi+Uw6Xih6cPTdqiXy+3FN7dsvh6sG1QdRfltDodvPcZSuHCseG5VprrfDz
ps0pNl851C5cvdvT2gpJZUPKdnlyGD5NNnjhbAV2xszjolNy4IOWpq6HFcrE
s3MnL8jBKtRHTmSfFRYNvH1VUy6H8ZGG1T15VgjaFLDjaasc1jf59xu8tYKO
36jKbi55hKU2B0i6WUPXfFFwsZ88sS/1e+X6WCO9udDDPlQe9fVTe7hDrZEc
5yu2JFoe/LObrfqTrPGqyanVIVUe573DVI6XWIPUO1Z8/5w8nhmJcfF8soat
yoyay0t5SC/bf+R9oA1ERj8WrFJRwK1F3eIPI2ywIvhyQqq6AjTYyNVn4m1A
5k10m9ZRgNl4zxvHHBvojpJX1uxWQHCLgkTXDRsoVh50++qqgNvJ49V1X2wg
+sXVelmGAvQ4HPtO+NpiZ1Icj94rBTydLg8IC7XF8bOPbg72KcBmgo/bcr8t
Vs9cFN83rADPt7ckBTJsoXzC1efwuALSa1YEJl2xRTR3duJ+dkV0hj/hDvpk
C8nkZhNFUUU4fd1OMvKyQ5rAzwjWHkUsEWBr6wy0wyFvQf4id0XcotYF2Eba
oZGaGtPhrQjBvTrVrHQ7uE9e3CIWrIhHI0YGcVftEKewIiwuQRHU146sm5N2
IJ2Thtg5RbA1xpzZHGmPExTl17p9irj0TlOv+IA9hk4EqrYMKsKGm3uUkm6P
knjnJMMRRZRppshuL7RHNSv3m+q4Ilg1WXWWtfYIGTw/NfRLEW03Tr9N5XJA
kKu+l8FKJRQVNKybSnPAnE4key5xTsuzI3WbH3FAY7uaZtgOJeSuyc4sK3BA
ZvJ7CwsjJaQfceL2v+IABeG0hZxmSghP/zk+2uaAVy0Ki8mOSjCJkr7fv9wR
ul9mbO4FKoHTId/9yTFHiAdYXZnOU8LvtZyiUqccsaY+ept9oRJmXni8Plji
CKMPUZO3i5Tw2VzRVL/aEcN7doT5nVNCr2GHSn2vI5S/6p+8fEUJLws4F736
xwmD8Ynd+2qVcCOd3tNu4gQNhddRAf1KYJxYynXLwgmLreTVtQaVIHChn1xk
Q8Rfvv9HYFgJvrUpsT4MJ8ysS39+5r0SSJMvJfj8nRDH9h3nPyvhjPW+UO1M
J8wKRl3ZOKeEHNHbQjdbnUBZskd9fAUdmtIZaoUdTlA78FzZZRUdX7a7uCd0
O2H/h3SvrtV0GFvy3TF744ShSJug6+vo4Euxc5n45IRfA96m+pvpiB//dV1y
qTMEv+zKnSLREXhru3H+TmcYn9/bfxV0lNs85Hhh7Ay+ay8rptTp+D5jXC5o
7gxX2/sc2zXpCFN2WZNq7wz9ja8072vTEXU7ZTB8rzOKn48vuGdAnJtrukOt
MpxxxD/xdawZHY8cnLfl5DjDXLLAqcKcDp7fH1615jpDujW/YcSCjlS1OQ3d
ImeUeBoIGVjTkXFPdIn8dWdcNDRzmLWn43idX9HyTmc0trlICbrR0cP4abrr
uTN2hu22k2LRsW7BAe6Dvc6ILF4+rulOR4FmrifHkDM6HLsKWZ50nK6vkZv4
5oyPGglpB33oGHTRGyHNEPE2ltZBXzrEuNqPs+ac8WEghyvRj44L2kO/33Az
EPSrfMIvgI7SB7xNT1YyILok6wh/CB1jrocjeNYx0FSp9/AjYfLCDRSdjQzi
fKd6sTaUjmu6Mjl3xBlY3KTyyy6ceD/vqnWmSQxo36oX27yPDlqS9jRNmoFb
05+i+whXPLJyKFViwOWsiKVRJB1TrH7+ke0MXP98uPgnYcXFXvdFNBiQ4n/b
cSqKjlv60eInDBhI6vGLfh1Nx8/3i3q6jBgYa5uZ8N9Ph0pKVpqAKVH/fqEN
7DF03G06+yXZloGZy9MVPLF0XF/V5hfpyEBHbqdEFOEzrjOffZkMWEb1aYwS
TuHYNW7pyQBPe8nZm3F0RBiH7d3hw4B1Qp3Qyng6fApOj6kGMEA+eSjUl7AZ
/cfHLfsYWHpwaYzgATp0kzZ7ro5moPmxFsORML1r5we+OAbKvPtLzxImiYa4
syUywJ2zPv4d4Q3+RSNfUxjQfD/MtyWBDoF7j93epTOwQ+idtwNhzqXfh19m
MVBTubw1m/CHYoOh2uMM6N+uVfhKuHcq0KW8gIHZq+o56xPpaNUuHLhwioEe
nojjWoTrshsZeeeI+XmWBbMIl/V97TtUwsA6yzMmyYTPU4Sd4y4zkB1aYnue
8PFIvbfB1xnIj9C9XUc49bG/o0cFA67fhgp6CEevzn9tf4vor+gmqS+E/d0e
2u+uYSAt/+kh7iQ6XMonerXqGLjSFvBpFWHLBevsFB8wcPh8uI8EYYPdOj3b
mhhYE9CioEhYpdDXZsMTBgzbRjy0CVPGjr8QaGdgxK9ScjfhzcoNVtxdDLyq
tjxqS1gwebx7+gUDiRlOrS6EubtXW469YmBc8uC4F+FpUa2ut30M1B7vEwgk
POq/17xziAGOkUKTcMKv7+V2PnzPwHtV1QfRhJ8uvW9aPcZAACUmLp5wvd1Y
++UJBnQd3QuSCFeUrDQ59Y3o56SbRCrh4h/qTw9PM+BpDblDhPN0vIyTZxno
9dB9mkk4PedIawQ7ExFau3hzCMf03zPy5WIiv/HF+GHCgdSPLczFTHy1WJly
lLBrlJCh5RIm1hzgHcwlbN2s1mywjImshGPcxwnvXOOxQ1WIiUdvC6fnrcrK
aZJezcRSdb76E4SlK2r0t6xnwoTts2ceYVHO949WbWIib+Hh7/NeYbJcj28L
EwL2max8wotPbn/4W5yJFpG+hnn/GnPT+UpiYu7LwLICwp+UsxqGqUzctUvZ
Ne++5NtaL2lMTKuYxMy7s3v4fosiE8ox+sXzfrBlmWatChNMCd3GeVcFKNeV
gYlggev98y6t3aN+QYsJpfSO7/Mu+Cfj3gk9JpK7bnAXEs60v6V2aCcTbD/W
L593/MXBmlhjJuIYnevmHTy9VDXYjIlz/Gai83bXVbrjbsWEUZmw5Lw/ia9u
uGbHRLPKIHne/jzTzdNOTES/9JaZ99TH553qe4h6f/LLzTui5WZvsjsTufk/
5efNfiV38Kk3cb+qq+K8EzJCR1f7M7HPj6U0b15/q0nnYKL/cSL0eWeYKv4q
DmeiSLH4j0+/qFzbdJAJ0+4jyvOucFRQ/pDHxBuOu3/c6ykfLnmXCdmMmj/m
CJWr8uhjwj2j+I93ZcgqfNzigivC/H+cd0G63NPDBb1bBf54xZOQtZ8+u0CV
i/2PM7/eifEN2YNZCa4/VmldHTE6uQd+4//3cElQMMvfFbvOcvzxsx9xiUEz
rkif+7/rdbJyY2PdcDR+wR/3G1RsT2ZnIYqf84/Zd73sP7Sfhdqm/8fZ9PS+
rJxlQWLwX6tXsJ8Mc4f38P+tVdq1tYrNA5Gv/u+klVOG7YkexPn+//6lKLVo
iMsTev3/t68Ns24qzhPt/1r8047sE3xeYP3rvhiai9phLxz61+E8boUua70R
/a8Fs4+9TC7yJtbV//3qaV/xBeG9SPjX5/glwx6e2IvYf11WK+oYIuKD+H9d
679Be+vFv/49etRxRNAXcf+6YOPJddvNfP+LXzZqSTfJ+hu/EzHDxmr76/GB
/XMNy/3+86YdC3+JWP51WavEwRedf536YI660d7/P2cHvPdw6v3rCCHhfzZb
B/znYgmupsC3f809yb661iHwP5+nXosqePfXEowSo1nvoP/co1913fzjX7ef
DpdSCwj+zz9u7FbZ/OWvf9/0L0/YG/Kfd1B1tCO+/fVDe4q7Z0Dof6YvNL5a
XvXXl6/6Tv3+/df/A4bW9o4=
          "]]}}}, {Ticks -> {Automatic, 
         Charting`ScaledTicks[{Log, Exp}]}, GridLines -> {None, None}, 
       FrameTicks -> {{
          Charting`ScaledTicks[{Log, Exp}], 
          Charting`ScaledFrameTicks[{Log, Exp}]}, {Automatic, Automatic}}, 
       AxesOrigin -> {0., -4.605170185988091}, 
       PlotRange -> {{0., 399.9999918367347}, {-4.605170185988091, 
        27.631021115928547`}}, DisplayFunction -> Identity, 
       Method -> {
        "DefaultBoundaryStyle" -> Automatic, "DefaultMeshStyle" -> 
         AbsolutePointSize[6], "ScalingFunctions" -> None}, DisplayFunction -> 
       Identity, DisplayFunction -> Identity, 
       Method -> {
        "DefaultBoundaryStyle" -> Automatic, "DefaultMeshStyle" -> 
         AbsolutePointSize[6], "ScalingFunctions" -> None, 
         "ClippingRange" -> {{{8.163265306122448*^-6, 
          399.9999918367347}, {-76.16516136840657, 26.533679708608243`}}, {{
          8.163265306122448*^-6, 399.9999918367347}, {-4.605170185988091, 
          26.533679708608243`}}}}, DisplayFunction -> Identity, AspectRatio -> 
       NCache[GoldenRatio^(-1), 0.6180339887498948], Axes -> {True, True}, 
       AxesLabel -> {None, None}, AxesOrigin -> {0, 0}, 
       CoordinatesToolOptions -> {"DisplayFunction" -> ({
           Part[#, 1], 
           Exp[
            Part[#, 2]]}& ), "CopiedValueFunction" -> ({
           Part[#, 1], 
           Exp[
            Part[#, 2]]}& )}, DisplayFunction :> Identity, 
       Frame -> {{True, True}, {True, True}}, 
       FrameLabel -> {{None, None}, {None, None}}, 
       FrameTicks -> {{Automatic, Automatic}, {Automatic, Automatic}}, 
       GridLines -> {None, None}, GridLinesStyle -> Directive[
         GrayLevel[0.5, 0.4]], 
       Method -> {
        "DefaultBoundaryStyle" -> Automatic, "DefaultMeshStyle" -> 
         AbsolutePointSize[6], "ScalingFunctions" -> None}, 
       PlotRange -> {{0., 399.9999918367347}, {-4.605170185988091, 
        27.631021115928547`}}, PlotRangeClipping -> True, 
       PlotRangePadding -> {{
          Scaled[0.02], 
          Scaled[0.02]}, {0, 0}}, Ticks -> {Automatic, Automatic}}],FormBox[
      FormBox[
       TemplateBox[{
        "\"\\!\\(\\*SubscriptBox[\\(H\\), \\(u\\)]\\)\"", 
         "\"\\!\\(\\*SubscriptBox[\\(H\\), \\(v\\)]\\)\"", "\"V\"", "\"L\""}, 
        "LineLegend", DisplayFunction -> (FormBox[
          StyleBox[
           StyleBox[
            PaneBox[
             TagBox[
              GridBox[{{
                 TagBox[
                  GridBox[{{
                    GraphicsBox[{{
                    Directive[
                    EdgeForm[
                    Directive[
                    Opacity[0.3], 
                    GrayLevel[0]]], 
                    PointSize[0.5], 
                    Opacity[1.], 
                    AbsoluteThickness[1.6], 
                    RGBColor[1, 0, 0]], {
                    LineBox[{{0, 10}, {20, 10}}]}}, {
                    Directive[
                    EdgeForm[
                    Directive[
                    Opacity[0.3], 
                    GrayLevel[0]]], 
                    PointSize[0.5], 
                    Opacity[1.], 
                    AbsoluteThickness[1.6], 
                    RGBColor[1, 0, 0]], {}}}, AspectRatio -> Full, 
                    ImageSize -> {20, 10}, PlotRangePadding -> None, 
                    ImagePadding -> Automatic, 
                    BaselinePosition -> (Scaled[0.1] -> Baseline)], #}, {
                    GraphicsBox[{{
                    Directive[
                    EdgeForm[
                    Directive[
                    Opacity[0.3], 
                    GrayLevel[0]]], 
                    PointSize[0.5], 
                    Opacity[1.], 
                    AbsoluteThickness[1.6], 
                    RGBColor[0, 0, 1]], {
                    LineBox[{{0, 10}, {20, 10}}]}}, {
                    Directive[
                    EdgeForm[
                    Directive[
                    Opacity[0.3], 
                    GrayLevel[0]]], 
                    PointSize[0.5], 
                    Opacity[1.], 
                    AbsoluteThickness[1.6], 
                    RGBColor[0, 0, 1]], {}}}, AspectRatio -> Full, 
                    ImageSize -> {20, 10}, PlotRangePadding -> None, 
                    ImagePadding -> Automatic, 
                    BaselinePosition -> (Scaled[0.1] -> Baseline)], #2}, {
                    GraphicsBox[{{
                    Directive[
                    EdgeForm[
                    Directive[
                    Opacity[0.3], 
                    GrayLevel[0]]], 
                    PointSize[0.5], 
                    Opacity[1.], 
                    AbsoluteThickness[1.6], 
                    RGBColor[0, 1, 0]], {
                    LineBox[{{0, 10}, {20, 10}}]}}, {
                    Directive[
                    EdgeForm[
                    Directive[
                    Opacity[0.3], 
                    GrayLevel[0]]], 
                    PointSize[0.5], 
                    Opacity[1.], 
                    AbsoluteThickness[1.6], 
                    RGBColor[0, 1, 0]], {}}}, AspectRatio -> Full, 
                    ImageSize -> {20, 10}, PlotRangePadding -> None, 
                    ImagePadding -> Automatic, 
                    BaselinePosition -> (Scaled[0.1] -> Baseline)], #3}, {
                    GraphicsBox[{{
                    Directive[
                    EdgeForm[
                    Directive[
                    Opacity[0.3], 
                    GrayLevel[0]]], 
                    PointSize[0.5], 
                    Opacity[1.], 
                    AbsoluteThickness[1.6], 
                    GrayLevel[0.5]], {
                    LineBox[{{0, 10}, {20, 10}}]}}, {
                    Directive[
                    EdgeForm[
                    Directive[
                    Opacity[0.3], 
                    GrayLevel[0]]], 
                    PointSize[0.5], 
                    Opacity[1.], 
                    AbsoluteThickness[1.6], 
                    GrayLevel[0.5]], {}}}, AspectRatio -> Full, 
                    ImageSize -> {20, 10}, PlotRangePadding -> None, 
                    ImagePadding -> Automatic, 
                    BaselinePosition -> (Scaled[0.1] -> Baseline)], #4}}, 
                   GridBoxAlignment -> {
                    "Columns" -> {Center, Left}, "Rows" -> {{Baseline}}}, 
                   AutoDelete -> False, 
                   GridBoxDividers -> {
                    "Columns" -> {{False}}, "Rows" -> {{False}}}, 
                   GridBoxItemSize -> {
                    "Columns" -> {{All}}, "Rows" -> {{All}}}, 
                   GridBoxSpacings -> {
                    "Columns" -> {{0.5}}, "Rows" -> {{0.8}}}], "Grid"]}}, 
               GridBoxAlignment -> {"Columns" -> {{Left}}, "Rows" -> {{Top}}},
                AutoDelete -> False, 
               GridBoxItemSize -> {
                "Columns" -> {{Automatic}}, "Rows" -> {{Automatic}}}, 
               GridBoxSpacings -> {"Columns" -> {{1}}, "Rows" -> {{0}}}], 
              "Grid"], Alignment -> Left, AppearanceElements -> None, 
             ImageMargins -> {{5, 5}, {5, 5}}, ImageSizeAction -> 
             "ResizeToFit"], LineIndent -> 0, StripOnInput -> False], {
           FontFamily -> "Arial"}, Background -> Automatic, StripOnInput -> 
           False], TraditionalForm]& ), 
        InterpretationFunction :> (RowBox[{"LineLegend", "[", 
           RowBox[{
             RowBox[{"{", 
               RowBox[{
                 RowBox[{"Directive", "[", 
                   RowBox[{
                    RowBox[{"Opacity", "[", "1.`", "]"}], ",", 
                    RowBox[{"AbsoluteThickness", "[", "1.6`", "]"}], ",", 
                    InterpretationBox[
                    ButtonBox[
                    TooltipBox[
                    GraphicsBox[{{
                    GrayLevel[0], 
                    RectangleBox[{0, 0}]}, {
                    GrayLevel[0], 
                    RectangleBox[{1, -1}]}, {
                    RGBColor[1, 0, 0], 
                    RectangleBox[{0, -1}, {2, 1}]}}, AspectRatio -> 1, Frame -> 
                    True, FrameStyle -> RGBColor[0.6666666666666666, 0., 0.], 
                    FrameTicks -> None, PlotRangePadding -> None, ImageSize -> 
                    Dynamic[{
                    Automatic, 1.35 CurrentValue["FontCapHeight"]/
                    AbsoluteCurrentValue[Magnification]}]], 
                    "RGBColor[1, 0, 0]"], Appearance -> None, BaseStyle -> {},
                     BaselinePosition -> Baseline, DefaultBaseStyle -> {}, 
                    ButtonFunction :> With[{Typeset`box$ = EvaluationBox[]}, 
                    If[
                    Not[
                    AbsoluteCurrentValue["Deployed"]], 
                    SelectionMove[Typeset`box$, All, Expression]; 
                    FrontEnd`Private`$ColorSelectorInitialAlpha = 1; 
                    FrontEnd`Private`$ColorSelectorInitialColor = 
                    RGBColor[1, 0, 0]; 
                    FrontEnd`Private`$ColorSelectorUseMakeBoxes = True; 
                    MathLink`CallFrontEnd[
                    FrontEnd`AttachCell[Typeset`box$, 
                    FrontEndResource["RGBColorValueSelector"], {
                    0, {Left, Bottom}}, {Left, Top}, 
                    "ClosingActions" -> {
                    "SelectionDeparture", "ParentChanged", 
                    "EvaluatorQuit"}]]]], BaseStyle -> Inherited, Evaluator -> 
                    Automatic, Method -> "Preemptive"], 
                    RGBColor[1, 0, 0], Editable -> False, Selectable -> 
                    False]}], "]"}], ",", 
                 RowBox[{"Directive", "[", 
                   RowBox[{
                    RowBox[{"Opacity", "[", "1.`", "]"}], ",", 
                    RowBox[{"AbsoluteThickness", "[", "1.6`", "]"}], ",", 
                    InterpretationBox[
                    ButtonBox[
                    TooltipBox[
                    GraphicsBox[{{
                    GrayLevel[0], 
                    RectangleBox[{0, 0}]}, {
                    GrayLevel[0], 
                    RectangleBox[{1, -1}]}, {
                    RGBColor[0, 0, 1], 
                    RectangleBox[{0, -1}, {2, 1}]}}, AspectRatio -> 1, Frame -> 
                    True, FrameStyle -> RGBColor[0., 0., 0.6666666666666666], 
                    FrameTicks -> None, PlotRangePadding -> None, ImageSize -> 
                    Dynamic[{
                    Automatic, 1.35 CurrentValue["FontCapHeight"]/
                    AbsoluteCurrentValue[Magnification]}]], 
                    "RGBColor[0, 0, 1]"], Appearance -> None, BaseStyle -> {},
                     BaselinePosition -> Baseline, DefaultBaseStyle -> {}, 
                    ButtonFunction :> With[{Typeset`box$ = EvaluationBox[]}, 
                    If[
                    Not[
                    AbsoluteCurrentValue["Deployed"]], 
                    SelectionMove[Typeset`box$, All, Expression]; 
                    FrontEnd`Private`$ColorSelectorInitialAlpha = 1; 
                    FrontEnd`Private`$ColorSelectorInitialColor = 
                    RGBColor[0, 0, 1]; 
                    FrontEnd`Private`$ColorSelectorUseMakeBoxes = True; 
                    MathLink`CallFrontEnd[
                    FrontEnd`AttachCell[Typeset`box$, 
                    FrontEndResource["RGBColorValueSelector"], {
                    0, {Left, Bottom}}, {Left, Top}, 
                    "ClosingActions" -> {
                    "SelectionDeparture", "ParentChanged", 
                    "EvaluatorQuit"}]]]], BaseStyle -> Inherited, Evaluator -> 
                    Automatic, Method -> "Preemptive"], 
                    RGBColor[0, 0, 1], Editable -> False, Selectable -> 
                    False]}], "]"}], ",", 
                 RowBox[{"Directive", "[", 
                   RowBox[{
                    RowBox[{"Opacity", "[", "1.`", "]"}], ",", 
                    RowBox[{"AbsoluteThickness", "[", "1.6`", "]"}], ",", 
                    InterpretationBox[
                    ButtonBox[
                    TooltipBox[
                    GraphicsBox[{{
                    GrayLevel[0], 
                    RectangleBox[{0, 0}]}, {
                    GrayLevel[0], 
                    RectangleBox[{1, -1}]}, {
                    RGBColor[0, 1, 0], 
                    RectangleBox[{0, -1}, {2, 1}]}}, AspectRatio -> 1, Frame -> 
                    True, FrameStyle -> RGBColor[0., 0.6666666666666666, 0.], 
                    FrameTicks -> None, PlotRangePadding -> None, ImageSize -> 
                    Dynamic[{
                    Automatic, 1.35 CurrentValue["FontCapHeight"]/
                    AbsoluteCurrentValue[Magnification]}]], 
                    "RGBColor[0, 1, 0]"], Appearance -> None, BaseStyle -> {},
                     BaselinePosition -> Baseline, DefaultBaseStyle -> {}, 
                    ButtonFunction :> With[{Typeset`box$ = EvaluationBox[]}, 
                    If[
                    Not[
                    AbsoluteCurrentValue["Deployed"]], 
                    SelectionMove[Typeset`box$, All, Expression]; 
                    FrontEnd`Private`$ColorSelectorInitialAlpha = 1; 
                    FrontEnd`Private`$ColorSelectorInitialColor = 
                    RGBColor[0, 1, 0]; 
                    FrontEnd`Private`$ColorSelectorUseMakeBoxes = True; 
                    MathLink`CallFrontEnd[
                    FrontEnd`AttachCell[Typeset`box$, 
                    FrontEndResource["RGBColorValueSelector"], {
                    0, {Left, Bottom}}, {Left, Top}, 
                    "ClosingActions" -> {
                    "SelectionDeparture", "ParentChanged", 
                    "EvaluatorQuit"}]]]], BaseStyle -> Inherited, Evaluator -> 
                    Automatic, Method -> "Preemptive"], 
                    RGBColor[0, 1, 0], Editable -> False, Selectable -> 
                    False]}], "]"}], ",", 
                 RowBox[{"Directive", "[", 
                   RowBox[{
                    RowBox[{"Opacity", "[", "1.`", "]"}], ",", 
                    RowBox[{"AbsoluteThickness", "[", "1.6`", "]"}], ",", 
                    InterpretationBox[
                    ButtonBox[
                    TooltipBox[
                    GraphicsBox[{{
                    GrayLevel[0], 
                    RectangleBox[{0, 0}]}, {
                    GrayLevel[0], 
                    RectangleBox[{1, -1}]}, {
                    GrayLevel[0.5], 
                    RectangleBox[{0, -1}, {2, 1}]}}, AspectRatio -> 1, Frame -> 
                    True, FrameStyle -> GrayLevel[0.33333333333333337`], 
                    FrameTicks -> None, PlotRangePadding -> None, ImageSize -> 
                    Dynamic[{
                    Automatic, 1.35 CurrentValue["FontCapHeight"]/
                    AbsoluteCurrentValue[Magnification]}]], "GrayLevel[0.5]"],
                     Appearance -> None, BaseStyle -> {}, BaselinePosition -> 
                    Baseline, DefaultBaseStyle -> {}, ButtonFunction :> 
                    With[{Typeset`box$ = EvaluationBox[]}, 
                    If[
                    Not[
                    AbsoluteCurrentValue["Deployed"]], 
                    SelectionMove[Typeset`box$, All, Expression]; 
                    FrontEnd`Private`$ColorSelectorInitialAlpha = 1; 
                    FrontEnd`Private`$ColorSelectorInitialColor = 
                    GrayLevel[0.5]; 
                    FrontEnd`Private`$ColorSelectorUseMakeBoxes = True; 
                    MathLink`CallFrontEnd[
                    FrontEnd`AttachCell[Typeset`box$, 
                    FrontEndResource["GrayLevelColorValueSelector"], {
                    0, {Left, Bottom}}, {Left, Top}, 
                    "ClosingActions" -> {
                    "SelectionDeparture", "ParentChanged", 
                    "EvaluatorQuit"}]]]], BaseStyle -> Inherited, Evaluator -> 
                    Automatic, Method -> "Preemptive"], 
                    GrayLevel[0.5], Editable -> False, Selectable -> False]}],
                    "]"}]}], "}"}], ",", 
             RowBox[{"{", 
               RowBox[{#, ",", #2, ",", #3, ",", #4}], "}"}], ",", 
             RowBox[{"LegendMarkers", "\[Rule]", "None"}], ",", 
             RowBox[{"LabelStyle", "\[Rule]", 
               RowBox[{"{", "}"}]}], ",", 
             RowBox[{"LegendLayout", "\[Rule]", "\"Column\""}]}], "]"}]& ), 
        Editable -> True], TraditionalForm], TraditionalForm]},
    "Legended",
    DisplayFunction->(GridBox[{{
        TagBox[
         ItemBox[
          PaneBox[
           TagBox[#, "SkipImageSizeLevel"], Alignment -> {Center, Baseline}, 
           BaselinePosition -> Baseline], DefaultBaseStyle -> "Labeled"], 
         "SkipImageSizeLevel"], 
        ItemBox[#2, DefaultBaseStyle -> "LabeledLabel"]}}, 
      GridBoxAlignment -> {"Columns" -> {{Center}}, "Rows" -> {{Center}}}, 
      AutoDelete -> False, GridBoxItemSize -> Automatic, 
      BaselinePosition -> {1, 1}]& ),
    Editable->True,
    InterpretationFunction->(RowBox[{"Legended", "[", 
       RowBox[{#, ",", 
         RowBox[{"Placed", "[", 
           RowBox[{#2, ",", "After"}], "]"}]}], "]"}]& )], ",", 
   TemplateBox[{GraphicsBox[{{{}, {}, {
         Directive[
          Opacity[1.], 
          AbsoluteThickness[1.6], 
          RGBColor[1, 0, 0]], 
         LineBox[CompressedData["
1:eJwV13k0VVscB3AJpYhMJUNRykXhniM9evlGZHbvNdwJlQpFkSSKlHoZkuZC
iExNhAxlJikeUml6GgyZKw+l6aW3++Ossz5r/dZZ+5y9f8PR8ArgbBUVEREZ
INfvu+aJn5lp6t1rpPczawv9mCibyVi4w7fG7E5po8kdfybqQvOztH0fmsmn
lmXW7mCi0WCXj4TvW7MyTjIeBjDxIP6x9WefUbNVE+eyR3Yz0WRy+M57n19m
FffeK2qEM9F8qnPXoI8M6lMChAfimbCtmuHY77MQymA0iuQx0Sq9UlLMwwCq
No9U/MaZMD9hWZvrtAp/hqgENRpS2Kr/XdpQGgi+a13P30nBgbF1TGn9OtSv
Mp1QyadQ1BGxp2mVNZIEbR3uAxSu/LXFq8fGGrcFdK/dIIW0lXZOPwTW0JG8
tdlkiEJc4nzG8ghruJ/ouK44QmGz+61XJ+usEdla8LHhIwWFd4MWPFsb8Lau
/Vd0kkLIhLPcgNAWiqtunu+ZTsM/y+TXL39bSLdLp94Wo+HlqvF+/gFbNE1W
px4Xp+FY9vGebbotnm7dFUnPoLFsf2xY/jtbPG5X9Nwzi8YL0ZquPTvsMBl3
0LNWloapnM5NsUh7VF/wSPBSpdE2TdDUesIejpIbG6TVaGwci+09n26PHBvH
U2XER9qH5jHq7WHppd0rsZDEJ1w96CDugOkGndJnNUj8bAbn/DEHjGmn1Wxd
SmP8O89/Q4oDnBcMDX0lPjIcc1Q7zwFl4gphcctoXG0aLC9vc0Dj+2d3rmiT
+Ogri9/OdcTXYzqBj3RIvJj252WJjuCp5ck8WkFD6RNXZuyKI4z0/NRt9Glc
6Y1mlN9xhK6ivlcNcWv9gId9pyN69itG5BiQ+EO5jYHqTlhwvjnfk0niA593
/aHvBKlTKgoPiE03zvghCie8Uqcu6FNk/WY++uc2OWGRNHPkK/HVn0sT72Q5
4XGd/L5gIxqrP7gVRZU4YTLEKKKNuO3V0Ra7RifsLmBGL11J1l/RL/JmwAl3
vgiz2onV/3xCH1JkIbTg5S2pVTQG6JG6PjUW1nojzY24QG+6k+1SFjzXtISm
EZurUtvkjVlI0vw1vuwPGj4/Tqdm81hodIy/oWFC46zj+7thG1nYk7VrOpe4
NsNy2MGXhc3HovbHEc+3/rpyci8LWdzxeyPE6y6yPZojWSiKKDmjbEoj8OO1
w2nRLNh89g+zJH5w1qPd6gILNzrCD18g/jRQOrngEgsp+UaZVcSLTGXVRnNY
iLmc+aib2D5hm8XdfBa+qu+REltNI7S7ftuFUhbUcrnsJcRZtOpJv2oWDMcn
U82J26P3lJo1smCyYGrUk5ixQnv64FMW+qJHkk8Rux06xKh8Td7vrOZoLnFU
xz9OJ/tYeDjoZVZJnL+MDtnygQW/JHZsG/E/+46nrPrMgoj16eY3xBJt/fVS
P1l4P+e+yAdipgaGusTY8PM+yfhG7BmcJFMixYawKd58+p804u6PG8UqsDEh
ybeZTVy6wN7dQ5UNed2TpnOJe3ZkRxkuYYNr+reSIvGcuqkr4npsxJtlvFAi
NlHgPXxJsdGrmnvgt719Cj/nmbLxLCpAQoH4dPks1SgLNuo74nbIEFdLbzF3
s2PDVD66cCbxyMYqXx1nNhY/Hn34i6xvfrHSiSkBG+euOTZ+Il43I7DksRcb
+V46pweIAwVNnTnb2TAalzB8QZySpym6P4jEx29NbyR+IBKu7bSPjYNxDa+L
iD85P3VcHMXGNudL/SnEi3JX7PkSy0aD1c7bR4jtv0df/PsUGwrZOaztv/fP
obvuUhIbzaHlNxx+71+6yeDuDDaWHJ7fvOL3/k2cmWN9lY0hrl6ONPF/Vh9o
1ULyPiKea4bJedBOthL+e5uNmOG5JxuIXT5cOtRQy8bk2yuJKcR5Zzht/u1s
3Lf+9+7v8/ZP//VPeMGGuJlTtxKxhIm4imIXG3JKH6/1kfPq2VXmUzVKvs8/
KqvCieOouQmnvrDhFbtq0oK49Oj24q2/2DjuVeAqSTxnudq0OTIcVHqlfIgn
+WJyMGRZjxIHBd77FtkRez956FCqzkGSavSQBHF1WFSy5woO0nf9zdxL8i2g
cYC66cBBoP1qtokxySfc8NNz4+D6rlenX5P8la0IzLzqyYGosXtPBHHBzW9y
WQEcaCQkXywh+T+eOHs88RQHly2uSU6jSf7KtzOUkjkot1B0iCf148zxs5vO
XOYgfPT+AQViOkrt0fFbHHy9ezpFhdSfED/9gqinHOTFXLAXI/WqsW9i4Ndr
DoKducdDSD2bt/H2woh+Du6NH07uI/XvtsvaE3u/cBDDCJtZvpzGtz+dd/or
O0O841mxqS6NcNm9em4ezihJnzBJ06LREme65clWZ3RcvKPcuYSGmrhICmun
M26e0A1TIK7+FjPbLtIZsuvCs8M1aYj0Jg+bZTijNqV1kSap7yyPDZpVV53B
E7MJMlenkfF8scCkyBkxagPKG0g/MG+50UTfdcaY3VrX4yo0DpdUX2H0OUPH
0qW9ch6NDv3DXTkfnLH+jAZdo0RjybX185dMOuOPqR81VYo0GtLao9VnuKDV
Sl7rpjw5DzE93vIMF7jYmJz0kiH7L5DQ+unvAvGPCiozJGisMZCaHAp2wcO9
navekP43Ji53/1m4Cxb0FVwuJP2RV6i2rSDeBZ+Ct1k4TKOhNdMob/MNF3xx
Yypw/6NQW7LZqHnEBW9nF6feHKMQfGybRNmEC6TOZ1y1/pfCsk0BzzN/uMDI
oyDtNenHCVL7wyJmu8IxfxfjB+nXws2nqwx0XSFt3Ccq1k9hUrbO8sJ2V5R+
ZaZavaRwrb9R6UiQK7I2+3xNfk7Bo7JlIHCfK05apTUPP6XQ4PMi1jbOFarh
3JLwxxROVY+2/rzqimOVdJPv3xT0/NXdtgy5wmLw0mtBJZkP7u/3NvR1Q7Ci
34vtyRS2rF7qOBnghpGZg+cZiRS8C9uNKva6YUnCpY895yj4XtQSt4x2wzzt
4nWWpyjsDHiYyctxQ6xG9eL70RT2zVvcHfnODacXnovN3U0hPL71wbr3buj4
ZDQptotCxLTQAslPbsiyf9ouIPPOwZGWyDPTucj/6HDzoy+FozUh6rmaXPQX
RzHyPSic9mkWtm3kYsrn8UojSwpnXwVbnPHlQvTy+94PaymcYy/U5QVyIR6m
xUpcQyHRNPh7dyQXi5J3S9Yak/lIRj3pcxoXKsbbbWwYFNKPPDhYnsOF2bCE
5wEtChnfgnwj87kwVD4/fEmDQlbvfWPJai40/eU9spXJ9y7b9Uz1NXkei/P9
8kwKN/RUq7vfcWEV3mWtJUYhL6MxO+c9if+lyzv+i4mCYyp7DP7jQuZGxNCs
SSZKN9yTX6fCg6aYROOlbiZudwT8mLmYB6U5xTT9iok7Ngt6W3V4mKmcrJbz
jIlKKqCIa8KDqWNCldrfZD6docz24/NQl5nuaFLERH/mCtuXm3iY9bblsMR1
JqSwzmL9dh6ikouM0zKZ4IUGGC3ez8PyST8pxlkmRgfvKXem8GBnqXMvNIgJ
hb865WyyeTijUntyxzYmTDTGZpfl8TBnh0mh+kYmjvJVp05X8zBDxfdsnj0T
as1BPbZdPNz7N1t0rSaZX71jOm8P8hAvyHjTqcSEr2hax9IxHvb2ZPypMZuJ
YpOmRlFRPmra5rZkjBvC7vrC6+WL+ejlpFZSVYYIXG+Upa3Hxw3n1vhX+YY4
32ubep7mo+nlHI5KuiF6VEJOBFnysenI7UynQ4YIi2/ZrePDR8mjdRst1hgi
TbvHPzGAD5mKukX2eoZoaPiyVSKUj8iHQQlPlA0h+1OT1xPDx3PfW6KcCQPk
7ghbnXyNj4Rm2WnFlwzQInnCaOYtPoQcv2X8WAOMZ2etCKngY6fHDdnNQQZY
8+bhIk4LH9uvfA2+YG6Ap45LxWd95KPP/VglSvXxfdh0au8kHztccoPkI/Wx
KJr9pW+Kj8qXsY9DrPThXxM+VCcjQGr17qJH7SvI3PqkNcxQgEyb7FTRJ8uh
3TLYOPCHAPzKd51/nVgOR9+pGldzAdSuTsm52y5HcjqjyNBZAPNiE0Z3uR4M
5x48PxQswFvmuymfo7oon/lc+364AD8+HJ691EQX5iIrKrKOCFAd8o+x0Xsd
uIx2vt1wVoCGupEOHTsdhLQaM57dEoCp80F4fUIbvxoSKm5VCLDRceynTpI2
Yir7HE7dFSBcZ41a/WptJF0/E2T/RADdIMbk/APLUBk7WlE/LkDXvPUi5wa1
YHnIyjH9uwAH3l7p/C9CC22hqV0RokK4KikpmM3VwlsfO/E/5IRw394hSRku
gahVruNNQyECivO1vrlqwlp0Q/fFQCH2DptWXeWq4tG3kt1hoUIc337firFS
BYIxKQnuQSEyZi/e5iqzAH5d5TpyJ4Wo2vffop2F85BQrRQcc1OIFfVxumVF
cphXukPCu0yIC+Kmw4Vb5iI9ryHRokYILQZvQ4usLApTgqqm2oQ4euhCt0H+
LHTsa5PY81EIs4lXIut8p8w8grSSOJNC5K1PczH2/2rWvy1c12BKCLfpz95t
chs3+8LTYY1Iu5P/gr/etAY+N1tgfDRp03J3qDXNkvEWfKpJvzbw9IiPOxRd
SyoK/eRq/wc63TDq
          "]]}, {
         Directive[
          Opacity[1.], 
          AbsoluteThickness[1.6], 
          RGBColor[0, 0, 1]], 
         LineBox[CompressedData["
1:eJwVz3k41IkfB/BB0VJL0UHCGMYMwhi21qI3RYVVaZgjucmZa/AV0kGIldwl
ckZU5Ijo4keqdZSkohQr0VSWSCqs3x/v5/28ns/z+eNNdvG3cRcmkUhpS/l/
N/zSOb2fxMLaqmn1YY44WvMexymIsTCTlXD4VZgsZGQz7uZIsnBPbJj/LFMe
7mnc2Q0bWMiVTy4U2qOAG6sUtDOVWJB13NvQHa0I0fhhD2k6C721l0Qj9ZRg
J1yal8Jggdx9/cdgqhJKI336Vhmw8DrUhK8xrIRvX7V/TTRlIY9TFpFMJWNX
4LTZCksWftqPiFe7kJEtaIiK3c9Cp5b0G9dsMsbdo+qE7VkgBajKCR6QYfDW
5FO0GwtXMgY+b5kh4zRPVHXel4VsmfjRxU3KMNZZ+XWcz4KUZ1S6s4kyJpev
ae+LZEF8waUxzkUZnOubvKqSWLiqt9HP8KIyJOIoBrnpLJxYQfpk0KSMO/Z0
idMXlvb+KXR7+JkyVFfoX3W9snSn5Cw2ilHw4rXB0b21LLBPu1eqKlKQVIM9
RrdYsNI731epT8GUg9Xkug4W6ANu04FOFNyrc9V/JGDhnf+kvvM1CviJXqL1
X1gwrtsSmXKPAjVn/+dFP1jYerbI1bqHguSVEeFRErYQLLvwPGOaggOuqbd1
NGzhIPT8gbi+Cr5KNZtledtCaKTnw9XLKigfvb8uJsgWi+mahg71Kjh4q+N9
wBFbUOeabEZaVdB66EWCxWlbeCU3Noe/UcHZOxOd85dt4ex6MXtujSo0fRXs
3MZt0Uv9a3cwXxWu7REeDE87iOhl//6eSoWbIdX6q78dmEWesWBQ4XH9sX5T
mB06fl299fQfVHjmqC43i7ND4c7fUif2UHHYv7uIc8kO35aZFYoSVBxZTxmK
HrFDT+F42LE2KiKTOh/s+Lj0rzli8m8XFVFCRNUv03bAP15rbF5QcUzQEZ0m
wkbxiW8dgg9UnLobqlCqzMbKIFejMEk1pB56dKDLiY0z166ZD9uqIf0Vf3ua
JxuugdOdfg5qyNinqMEJYCPiI8vig4casv/gfx+KZoOtlxxfF6aGPEmFczN5
bGSu4nimZKuhvD6wT/41G0V65zgaz9VwRVP+ztAIG+f1fbsrB9VwteB+yaWP
bNw4rCQgj6qhKnFjiM5PNh4M/b28a1oNNxzbpHds5IDsbWdpvJqGZjHZfT5c
DiQ+3zc3NadhtEjL4qUzB+Xpr+6K/UnDSuzYvtObg77B3nPV+2ngEP76lAgO
6uxemtY70TAx1iY7cIEDJ6vGOX44DTKxA2t2l3DwLtZ87mA0DQbkSYn6qxxc
GYrzUY+l4RRXfiH1DgcaN6TW+aXQsOlR0LDFWw7iLaMks0poMPWIH2gY42Cq
0V7sXDkNnsJ5vdRJDu54G0odraSh1uDhfWFhLvw0VVonG2iwrFCsaKRw8SWL
9zTmEQ0BO/WLaZpcPDgSwyzuoiHzH4vcTD0uRHoUost6aBjeGHomyIwL7xHy
Ced+GsKTOoLVD3Ehd1JssnCMhjzasG+2PxdCst2bZgU0tLbOuosSXKw9mE/o
TdAgNa/MGY7nIrp4W4jfDA2lfuGG58u5sC60Jn0i0dHxyxn9FTVcOD6r7c8T
oWOqpFgrtImL/I3Tb7eJ0mE82K1k08HFcZl3ZTYSdDyzpi4X/8xFUn5IxhMZ
Or5/+GMh7CsXOxGkLb2eDqW4fbPvFrjYyDtpYiFLh+/dyPFmSR5mnl2uztlE
h4jO085wBg85Ryk1g6p0MFYfyxzn85DsKnPcTZ+OxhXPae2RPPiQvo2qbqHD
lKTVVBzDg+nFSt67rXSwJgbeOKbzUPoyapejIR2hnVvofTU8nMnkGe/YTset
hImmlikeDu289ubTXjp2CTsO5QQcwM/ffsgp+NLh9MVI09rXHhuejbrxC+ko
yGuTn/3LAT2+bhVGG9RRk2ww0GPjhLStxmX9iergNxrtzbVyRvn6+OzSWXXc
fVQylXDABR3U/I+Jvhrw2vn7bS+OKwQPP7zJfamBC2WMOh9vN5y9J3yyeY8m
zn65fTwgzB21CtYxlf/TxGh5SKhnkAeiCqQT2rQ3o9U8NfvEiUMQdFX1DxZv
htCe/uEzxzzh+X5GWnaNFkgmN4Tyw70gbv2RKxmlhfj1s3/2xHmjQKnY+PO/
WgjgubbMnvTBC5MnLa/ttTF0XM9tW4YvHJSFszOeaEMm7Vx/QoEfHB/I+QrI
OrgkpR7ennMY37usZpexddAcpGimVuGPOvvt7bwUHeQp5csbsQIQuzopK7NN
B7cjv5M8HweA/9RdO3BOB2RLsZ8UdiAKLMUVTBgM1HbTE1/2BqI9YFNvlxsD
SfcXdJQOBmHSbfEo6QIDacHj3k6vghDDWCi818VA5FoFSWVuMGwWDufmLTJw
mb78Ef9tMMq9qcYBTF2ITgvJNjvwkbsr816Eiy5Kda4fzXvPh/9ldeJ+mi7o
LuXW834hIDPdErRbdDGw+2a1rSAEBcs8IvgCXfQUHdm8LTgUJzT3c2+uZeJb
zT5D5alQpIsEDFw0YGKxIaju1OEwDFo0NenbM2GpY24WOROG+t72qswoJtoP
anv5BBMQkd5Q1XaOiTWunk25IQSe3rKeMzzPhINnwarHYQSSWsZX1C75a5B0
tV4kgRCrfREFOUyoxM9+n48h0CsQvxqey8Sx6rtJKZkEJOMKzBQLmDAQ21tV
d5OAgxFhv62MiVMrE4THmghE7jYPrVzyk9UtLLk7BPj6nXaKl5nwlNebO9pC
gJy7zndhyVmMDaa7/iYw4bRu7GYFE9MH3j7tf0XArkZKnVrJBJxlqaveEDj/
seR66pITPWyIbUMEVofsIC0uWTmwVb74HYE9y+um+qqY2HeqzN3vMwG5hxKb
Y6qZuJA4VH/xXwLiD9M+fV7yWIqceM8UgYpYuxBuzdKenKRrv80S+NR9qX9z
LRMd+W0krzkCHWMmDVlLXn9pwSbnB4HuXt2DQnVMuFRsKemcJ2Cedeyh95Kv
VQXMLi4SoFnpzj9d8n/6RBPT
          "]]}, {
         Directive[
          Opacity[1.], 
          AbsoluteThickness[1.6], 
          RGBColor[0, 1, 0]], 
         LineBox[CompressedData["
1:eJwVknk01QkUx2VKsiSVipEW5Xk8PFl+kzS+kVQmod/jPe9ZsvVs2fnZSiXb
k5SSwqOyZCtlHaIo1ShGmDYtqKnUxFjKlsybP+6553POPfd7P+fcda7+th7i
YmJip0X1f69b1D6+T4zE+dvSY5ESNNwVdiaoLCSxwl2Q8/AnGpYrnr2VJUdC
zYxF7xejwSOdM7FqFQnhhk6FkB9qqJFV0clYS0K2K9w67rsaJBIHPJfRSXwx
PJYsP6MGO/EiYZouibl5ppt/nlZDUbTPE1kjEpYWxLm8KTVMftNZLDAV5VVo
FfzPOwPHzSUtSWQoT2sqieYzP9fFHN9HQiVY0CQt2jfoEVMtziOhz7G+GSzK
M+rb9uWwO4mHyvNIa9E9yQ4SG2d9Sfhez4vPFd37K1Pm22AIicbalEmGyGdk
wdL7T6JFPkMvE5VEvvm9KzPvxJFYO996i+ciGtjXV3tVpIj8mrbMyMrSIJ2g
apRzRpSXpS6Uk6ehiUeXTs4mkfvQ8z1fgYaNkgblbmUkPpzvXaO4hoZnr4wO
WVeR2GJ3eo/PBhpSKrF3601RvkOsUFqDhlGn30ZWPCIRsol4yDCkoVDftuWn
HhLhz2OuXTGmgSPFTv+3l0Rpt/EjvhkNt6vdDNo+k7jwZupBqQ0NIQIvidox
EsmH6c10Dg20/f5PL8+QqC3av3HAhYZUmaiIGGkWKowDqiYDaOC6nW5karLw
u+X8x9HpNHxb0mx+zpuFfeU6z6X6aCh5f29FXBALPIGRHeMTDY43H30IiGTh
nZaDOn9c9A8HniXtTmahyc/1jvoidZxqGm6fLWbBySe+plBPHQxfFTv3QRaS
ybevEwTqcLsf5anLt0PjD4XoMtDhbqxm9c3fDiUn3v30lyUdntc7DRrC7VCh
VHzmux0d/KyNC8wT7GB9QvKAhR8dB/3/vMwutIPw8KnalvN0RK5U7T/8zg6H
y9U/y4/ScfpAG7fDxR6LJ09+vSTUwJmXIWbpfHsUnnurqlesgbM2azTZAfbg
Mb0HGio1kLklZLr/sD0U5z3PrXmgAaGcyvmvQns0rWGtsxrVQElt4BPlV/bw
rtirNGSmieaFijY+HDa2rnuQot+nifeXtXc/38+GrvhvUQc/aUIG280svNmI
ia4PzRrXBJvyN1CNYqNu4lJ/uyQDwx9bFXuz2XjnK916ksnA6raggd19bAwj
Lt4lhgFTz8Teuo8i9l8eWBPPAF9c2KM2woZN4KKC7ycZqDL64564OAftcWnm
nEsMWJauKa1X5WCD+T96e+8xEJHyKFjjAAcjAtpxeWktCNUHfDP9OfAfM5Pl
LdPC3bsTHhIUB+s271E8+7MWlsyuZw8kcmDhJJnXpamFIr8I4wslHJwJ41tE
WWrhLyu1BVJDHFC14ptTErSgKx+bMRjiAFd5t9akMS3USz5Vvx/tgLylF1Vc
p7RgKqbdkB/ngJxI0w7tOS2Qw71vnM84gPbv4o8FUtoIayfoTyodEPApclZu
nTZuJg03tIw6oDtiQGbaUhs7xZ37swK4aLu1y4zI0sbjqergCIoL+9ijDwdz
teEwIiNhH8uFZfww62y+Nnz66jWWpnERxr794mm5NlKbVoQkXuPii3Grp+xt
bfREdkiEDnHxaPWmUau32nAZ28qw8uXB8c2hsLqNOpBdKtbZE8JDhtLCISkN
HdQzW4K5MTzor6yVZ2vrYPnBHQ38VB6uvniQP2CogwcfrXYfq+DhTnnx83oL
HTBfO/PrxnnI2dwTdZyvA7E/juSvj3FE5FIP4d+FOrgobFWeOOGE9UrbsrNk
mMjmMZ6yMpzQXXb87fbFTGQqpZ+qEjqh0nhy8B85JlIzXCSCrjlhutkVm5cx
EZk6M/xPpxM6hobd7ygyYXtI987AMmdEGdRP56oxMd8px6vjvDOu//JhfooJ
E5WpRr1dti5oNqrqLDjIREj9Vuuc3/bD2Wy0QfoWE7faCkaTuK74csE+U7BY
F14Wmxu92G54XT6+sW2fLrKv6Fb7eLvDxOBKxdwFXZwaazwSEO6BkXHW2hWv
dfG+JDSMH+QJtZhrBX8obcLdHaczjx49APmhb62S3E2Yt/fFwMlYPrYc+UWn
7+wmiG2rmZcX4QXn+oxztR2bkLhyYk9Xgjc+K3nM5krrIcDBrWXimA+uWdzv
HjDTQ/8RfXeTs75oNNrebh+rh+Xp518kXfTDq7T9G9Cgh8IlGhH3sw5Cb86i
6NmIHpqD1pjTSv1x1JFZXMXQh3BtnvJWMgCWdmlX7dz00Rg9LcbvDICCe03E
hUx9rLNc+F3VPhDvthutkuvSR9WfdMHznkDc6z9uZLPQACn3fjDXOgaBW7Ja
PQ8GSA8e9HZ5GYRnO9wmy0MNEK2gIreeE4ygx67VusUGKKYvaAvpC8Z0uImu
T58BJMbnKTY7hcBzvGzJr8sMUcS8fkj4IQTzH8ykeu4yBN21xGrWLxQ7GV6c
mBhD9O76/QbrcyiOXuUumCgzRNflSC2T4DDcKMnmLX5jiMlKG+P1o2H41OIV
yJMhMFcXVB1/MByRVWW3zAgClswd5tFfw+EpbjIz5UbgvqOOl08wBQUv590v
BQSWuvEbckIpCGVOGiSnEHDiX5TtDKegs0Q4Q5wg8C1o2Q39aAq6vqar0lMJ
bEicmJ6No6AaIZZucYpA7I1bKWkZFF7tZScVZxAwWmhdUf07BalKe9LmIoF4
mSTxjw0UOgTdadMifizfQio1UZBOSSi6fIkAX1l/6lALhRO8RLevlwmc011l
uvMhBd8/AxXOFRIY5/Z1v3hJ4RclY8fuUgLYr6gm+4ZCEctiS2QZAYGnLWXS
TyH8/a6xteUE1gfeVc7/m8IoX23E7yoBm/grHn5DFBwLX6tKXCeQLeivzf2X
Qry92eNSEX9MU5LqGqUQ3HOMbXND5JOVctVwgsKeXwXjWZUEHuW1inlNUfDp
tFy0rYrAysIftlkzFPKp3om/RexaShS0z1KwVSduJ1cTuFoRMDE3R0HuFddV
p4bAfwEsAR8=
          "]]}, {
         Directive[
          Opacity[1.], 
          AbsoluteThickness[1.6], 
          GrayLevel[0.5]], 
         LineBox[CompressedData["
1:eJxF13c8Vf8fB3AKDSqEaEgloevei2vdjJc9ipS9udfee0VFkp1QqURGg5QG
Ct8UaZCV0NAiq5A0iJLf0a9H/XUez8f7/Xif9+d9zvmcczYw/Ha7LGBhYelk
ZWGZP248PFuYK9yrWnjijF0+xxbcWCyx3sf9ttqtHw9nDp3bgrrwy0Xi7m1q
u+82anGLiCNTvt92WdpTNdn2N6uEYsVxnxrgxuH+Rm3tsXZXtU5xRPHP3Zw7
807NtjD18vhqCRzL0Fb9mTqktqtk2+lJSwmUrUi5+z1yRK0jbkGOfLoEHqZ0
6H1zG1ebjJT8urBeAp/iuIbCSybUwltbL1mMSyD6bpnE1Jkvavf8Kw6NCUpi
6QIT75Dj39QaWD0Om6tJ4hgmL39JnVJjVbogyc6UxKZ9JyYC4qbVJN1/SpjF
SeLKLWXap8gfas3Sb22PFEqikX6gatRtTk1aq2JbzUtJXFReuVeujAUFXNcW
LJ6SxESPc15wCSt6tr/7sIB7K/auXtz3+cxCWEVyrdqruhUNVVYLZXLY4Np7
ukvadCuWWl0UDTjOjifHO3/9cN+K48eN3MZTFyE++IzXmvSteC1/JoGcuBgR
Qkr5hwu2QrR7otgnbgnCa2sqLcu34grf0dGRSE5MDKWtXNW9FU1HegKG3VYg
4bvFToOVJCRkH2vMlOaGWs+b3uANJJDc1axly7gh+eCmkiKFhMBFR/YElvCg
+eaBN7n6JPzSptV+OrMS45oap3wiScjnf2WULsyH5z0/gt4dJEFr4OAbSg4f
OILy6HxHSEiOe8rid5wfTSJP9l07R4Lg3UjNsdRVeOsnqr+1jYSajE2dKZyC
sCyujrn7jAR7RrMzKVEQ1z89UpTsI6GIVTjeK04It24YOXt+JUEadQ/fR66B
wpdT5HcCUjC4tcho0G09lno05feZSkF6jvFN4NN6kB5teFZiK4UUEYfWTcoi
EN27ZNTYWQrBjOoQ0wYRvHE0bKEHSUFr0L+honMD3tpqtOUdlkLf2Cun8G+b
cJGyZMTprhS605Ir0pVEoehUWuPbKIUmitKS4mhRrJnpK3Bpk8K1gKwrz9k3
g3cVR8vKHinEfDOYowuIQW720NZ9E1IQmb2RMysvjm4LuEysJoMv1+UT/x5x
GG++mdC1nozFaiu1yLfF8fCZg2GJKBnj+31H7HUlULi5aUyMTEYt22b6HQtJ
yNe1BASDDDuujKex4SQ8f5/EcYJBhvElta2n/iOBTXn/wDlXMrSMxvZeZ5GC
75scg2JPMkjpemL9CVIoPaLklhJIxs+Vc8HaJ8hgieZ51x5DRssy+SVsdlSE
hL6eCc0lo2M7b3ZrFBWbPyUXn88n41niR7ETOVQ8fLoqtr2IjH7281rkl1QI
Ly8W5LxI1Jtdtd/SRhq2p1dnit0gQ/Lj9GSplQyi76XeX9pKBpXUfTAsQgZh
Yk/EGtvJkPe8xqdxQgbPY0z4Y56QoTHoKfP0mQyYajcGXz0jw+p1jw+rpSzo
43EGhu/ISGi91W9mTgN12Zcwniky0rhOBomE0uDEz17sP01GlkHogpGjNIhL
FLk3/SAj7z5ZZH8XDeseBjX6sFBQWZtnU2Iqh003FkeHLKFg4HJMx6/d8viS
pWyQuZoCjcPad87vVMRdNW9WEyUK9huUF3f4KkI165I8zzYKatk3Zc6mKuLX
BW//R8oU0KNYXE2aFZF/MXY5DRTIetRwzukpwYwlrLpbhwJRTWkLcw06OGZ9
Ct1MKGD8ykOMEx1ei+KN35tScKZquWTpfjoOkXd5uplTsJY6+pP1Nh1u22/M
WFpRwL/ufMGlbdsQwlguwetAAcfU2o9scsoYCnq0vdeDAq1ryU8ppsoYUBrQ
IHlREOszc8c6SBmRggHfg7wp+PXuaeaVq8rIH2q9Mu1LwVR7hpItWQWJHefa
XwdRMFyy+OD1LaoYMs/2XBlNgZhrmO9rHVXs/1SrQdpLgfOGQYslrqrwLqKt
1thHwdvjdyUdilQRfNq+yzmGgudxe9uXblBDiIbU6/iDFLhQZpZJLwMSy38K
I5WCHT2HzgoKA8qle1RU0yigHeJXIS4Dwt0/cCsdpoDtDdW7zRiYndYbED1C
QUGaW5NPFmBfwH6hK4uCJPo3J7OzQGGzfUfVUQoCBmOnlSsB7Us1LSePEYVU
c8W5ngHUc7laJtkUvBnrjC9Zo47YXNmU3FMU3D/BEM4gqWP1Nnq2Rw4Fl7U/
VUSoqON0oXma9GkK9p7mHNBzUMfFr6laN3OJ+RtqaA4VqEM3ZFw8P58Cq9Ky
uU2SGgh2WiLz7hxxPkuV45zbNPCoJ3vr3vMUiLM9In/ZroHUwmElgQsUfLcZ
tKv30UBEuVauSjEFxzjX/ed4VQNLf+Xf97hInO9GiYlevQZKEtefHyPswlQc
oTzRgF1X+mXfUmI+NSar575q4PnwG7r7JQqeeCaFn1bURIrM9QNKZRRUCwhy
H9TXhPe6A93nCBfUnz3vba2Jox63HXmuUBC4uq57W5QmlLZrbnpN2Pq+ke+m
VE3Qd9o74CoF6oEv2TlzNZGqm/QijzB30xTtxW1NtC+NOmp+jeg/5GBzXbsm
JgeGnl0i/GbDSufiXk00PL/CWHCdmF8EOTN8oRYaeb2NCwkbSrhMCOhq4VPp
aENDOQUzySE1r8y1cLNm//oFFRRc+HjwYJGrFurWq4ipEGYrPyckE68Fh8kg
lVLC1wRuvPt+VAvDVxOM3xJ2iHhw6fZZLWiFzPDxVhLrVR1WN7ynheZajhu+
hN3zv3PydWnhVfTG4ycI87Mt6X7Rr4Wi06el6gnXuwqdyf+qhYA9ZXuGCfs3
Sni6s2lDOyw1lusGBcIkOo3Cpw0Ne09NMuFHaQa/vm3SRod46G1DwmKmXhkH
NLWh5tc8dpBwZ+UeWwMTbUSKeRTkEo4RShHjYWqj3Pi5QAVhclTOp6eB2piJ
VNvRSPjl69Lq3Fht1Jyv0ewhnKR+K84lQxsnrL1+fSCsWNRiRCrQxsIij+jv
hAc5Xgt+uaqNdwptdQtvUpDp8bGvqo7od015MxdhNP8q3f9YG8oPpfJWEv5I
XhGm26uNx31GdEHCOUfWqy+f0MaiqS15qwkbfKVwdrHoIDL+Qeu8v5uj6xS3
Dob56U3z+WerjPMYIjq4RU/K4CO8e62ThwRVB1kX7ogvJ8yyL0D2k5oObqj2
p7ITvtwbM1u5UwdH+GfqZ4h+bbQyHkQ76EAihb1xjPDi8wVHtPx0kG62OP81
4col12049+lgV/yCHS2Enb3vbu5I00Hle33eDUQ9nrYn49m5OghR38RnW0Xs
p9L9VQ6XdUB6rB8bXUOBd9bXA2K1OpC5K/s+tpaC1VNsRmMtOuD59qbYvZ6C
B1b8guWvdLC2sHmJ5AMKgv/b3Bc5poPSJ9Cta6Zg43r5UvVZHVCeGF7d8oSC
9hid0MXLdHHG/GC92Qvi+es3R9taXZieXaSq2UfsX8VhnbbKutBh7c5X/EpB
PFdC7qYduqBumEqR+kU8j37Z7h9sdJG39CSPPRsV6bSqn2F7dJHdYM12ewUV
OrdnRDOrdVFFKbyiKkHF1w2c41ZNuvBSufGAj0pFftyaKpEXutjeGLyaR4GK
n/rKhpendfGlZ/NzL20qrnVGhzQq6uEp/xRJnUnFhYPOjD59PSg2zk7EelGR
K7995w9rPVSZcz9sD6IiKVtQQipaD4vd5TfGxVHBtL3+Mr1OD+8nv3XNnaWC
r39Y09JAH/q9Xq4lQ1QsPdpGDbDRx453ceoXxqlg0alcl+StD5NiifXHp6gY
PX9gqiZNH/Qw/07tRdK45yV8cf0TfbCNht54uVkaoV9MeIdsDPBEY+DMQwdp
4j1An5vzNkDlf5PKN1ylwTDbMCq41wB2Szhjs3ykYXTj4z2DMwaQv3c5fM0e
aWzZkxhxud8AE9NCb+2PSuPZgttvQ3y2oyGYPfztfWls45UsY9u3A7niLpzC
62XQymrd2HJ4BxZL64atE5WB40Tiu2NndsBE8+lRHgkZxLW/XyVRvwM/f1im
PZMh8tOK9xuyG8K2Sv7egDaRzymx+1iyIV7KmqkJexL5bOLftmQb4Ul1ENeX
izIQ+GqxYuKCEXbekbjTUiaDC+8OSVRXGSEg4Bjyr8ugpX7IbkePES66nOKU
rSHyY87f9xfeicYRSgBbkwyKZ8Wyq4p2opIjIS5wUAZuPzJOn7U0hsUPVgfO
NbLIMhq9G+FoTHxvj8h9XSeLO/naHwzdjaH5cd/UMxFZCOp9l58MM0YCb7HP
MTFZPMyya9c5bgz6fWpsn7QsJMjiC4e7jLHuhebVRl1ZjDjecpc02QXjqwaq
IgGy8Ls/JFtmuBv2swmvPtUQ9VHqRTLfjY7QmjcmtbLgrvEvLLbfjesLhm+X
35HFlbJp3iK/3RDt6FTyvyeLz9mcn7OP7MYH6qHR1lZZhHpRrsR27cZ4w+5G
6V5ZRHGHkcztTDAREMh6i42GJGuOzbPepogXCTOV0KNBlco1+T7YFFo/ixt4
DWiYYOd90B1lio/vzA7/2E6D5dV1HldSTNF100Tt0U4aNi+Wu8QsNQWvBqc5
04KGOxVMuaYRU4Rwlp8Md6VhkrtO+7inGWSS/lutG0dDyeB9gbhAMwgEGoWJ
xNNg91/zkH+kGdpVxgKnD9HQ4PYs0SDJDAm+v3aUJNNwpHa8ZbbYDE1ht68u
yqSB5C1s7vzeDE9OT2ley6eB+WCPq7S7OZKby8Kaa2lwVhYzmvQzR2lNTULG
HRpcr7bL1YSZo1h9ysSyngb3U5vZtQ+Zo966RPPdPRp8/doKLc+ZY/neMd1l
LTT490ckr7tsDl/XdUV9rTQEWIkG9VWYo1Fv15HadhqCNSM0vO+Z43NCgUNa
Jw2Rqzb17iP2HIH8udUlL2mISml5qDVqDi/VO2Htr2mIZg2/suSrOWgLf1LZ
e2nYP9K8L3OhBVa94116eoCG+Nuhwuc3WiCkclnSqXEaEmgbOLwlLXCcXV/B
4DMNicWPxqgyFlj9cNl7rm80pGSK3KpWt0C/623X9hkaMtyabFodLfDy8Ui2
zSI5ZL0M1sx0t0AWIyS+cqkcju5av9XS3wJNjy45iC+XQ/a24JnefRbg31Lo
vItfDrkrhE98y7WA5fdJzmpROZyJe7i/+pwFGPRdrK3icsifDnTfd9kC7QeK
Or6T5FD07oHCkloLOLyylM6Qk0PJjYDuta8swBMmPvRIVw6lpLW1vf0W4Aqy
4j68Qw6X8u+fPTdqgZMN0Xtdd8nhSvKaEOpPC3BIxRgZ28ih0uHeSq01lvDP
o2ey+suhbpHQLi8rS6TbCWnb5chhsJBs8NzJEkP7+J4VFMiBC1qaup6WGMgJ
O//tghwsw/3kNu2xBGcry+fbFXIYH74n1JNjiZCBePeONjmsawrsM3hrCcXo
Iefd7PKISGkOknSzQk3A6YySAHliX+rzzvazQvFdloP24fJoaJhy4Qi3wpPn
warL98mDe3ajZV+CFagfFfocUuRx3idC+WSJFaq5G680nJNHl5EY+9KPVhDm
55N0eSEPaZ79x94HW2NSR3K7kLICqhc/FX8QZY39H45SUtUVoMFCrimKs4bO
Z9FlMzoKMB3veeOQZY3k08zK2l0KCG1RkOi+bg2vo7kzX1wV8F/ieE39Z2u0
NS17ypOuAL0FDr2n/G3Q9zbJTe+VAh5PVwRFhNtg+qMY30CvAqwnuDgs9tvA
4bNn7J5BBXi9rZbkTbfB7JaF94+OKyCtViA4ocwGfN2mz/azKqIzspUj5KMN
SvYYn1AUVYTjFxWSkbctUl8UXXd3UcQyXpb2zmBb6Ng/1873UEQ1tT7IJtoW
CTsCKp/4KILPV6fGPc0WYcNvLMVCFfFw2MjgwBVb7IgULj4Qrwjqawf3m19t
cfF6kafYOUWwNMYUbYy2Q/+UMoteryIuDWnqFR+0w24hQceWfkVYc3CMUtLs
0PY5r9hwWBHlmkmyKnl2MKvmE1AbV4R7bUa9RZ0dprrVBAZ/KqL9euHbFHZ7
jNjyJBisUkJ+7r21U6n2UIiKFswm/tNybElPzY7Zw71q2ipiuxKyV2ceKc+1
h1d0ko+5kRLSjjlyBJbZo4GxfR2bqRIi036Mj7bbo2+RrDDZQQm790rf7Vvp
gBI/Xd87wUpgsz/t0XrCAUFdJnemc5Qwt4ZNVKrAAelphsp2eUqYee75OrnE
AWbGwuy38pXwyUzRRL/GAetqkhIDzinhpeET5YaXDnhjVV52uUwJL3LZFr9a
4QinL1f699Qp4XoavadjtyNoPumxQX1KYJxazl5t7ohN75dqafUrgfdCHznf
2hFnArp4eAeV4F+XFOvHcETc7IFnRe+VQPr6QoIr0BHioS7K5z8pochqT7j2
EUcM8ermifxSQpbof/w32xxhn+q5ZFyADk3pdLW8J47QWHGNxVmQjs8qzh7x
Tx1hbitE7haiw9iC65bpG0d0j05Srq2lgyvJ1nnioyOiLa/N6W2kI2785zXJ
5U5wVxQTmSLREVytYnx6hxOGOJJZr4COCusHC54bO6Gi7WfzpDodkzPGFXxm
TijnPbVCWZOOiG3Oq1PsnOA4pKhSr03H3v+S+iN9nVCS8qij1oD4b659Gm6Z
7oQHx3fpxpjS8dDeaWtWlhPKClqqy83oWDr34VVbthPWrGzlHjKnI0Xtl4Zu
vhN+xIuq61nRkX5HdJn8NScUmAvq/LCj42R9QP7KTif076eG8bjR0cP4YbLz
mRO2Rnw9LOlOx9qFBzmSXzrh/h07LnUPOnI1s70WDDhB2HrtYRcvOgobauUm
vjlhuXXXmgQ/Ovqd9YZJM06QzU2uOuRPhxh7x0n3X8T6jsk7HQig44L2wNwb
DgYKOPyFfIPoKL3P2dS6ioEbC8pMuMLoGHM9GrV0LQMuEZYeQ4TJi9ZTdEQY
aBWQlLkVTsdVXZmsW+IMwOXeDstI4voM1ehMkxiwPrvRdt0eOmgJ2tM0aQbx
Xpc7+ZJw5UNL+1IlBpRtcrfpR9Mx5d7HPazCwGBZUNAkYcUl3nc3aTAwHuN4
4PReOqr194mfMmBA+7Doj2f76PjxfnFPtxEDpXUmpj776VBOykjlNWHgEGuM
+w/Ct5vOfk60YYCd+0cbWywd1wTbA6IdGAiJ+k4KJ1zkOvPJn8lA3ZkL1EHC
SQt2jlt4MSAtYu157QAdUcYRvtv9GKhf0nCfO44Ov9zCMdUgBk5u3ivgSdiU
/n1k8x4GMjbcnll2kA7dhI1eQvsYeDzS0WRJmN694wPXAWL9HdNseYRJomEe
LIcY2KLo2/yW8PrA/OEvSQwYL9ygIxxPB++dR25DaQy0J93KtiDMtnxy8EUG
A2leiqMphD8UGwzUnWTg84ET20YJv5wKdq7IZeCo2Z4UgUN0tGnnvbtQwEDJ
m4ZDKoTrMxsZOecYeBu10sqJcHnvl97DJQxcUl9EiiV8niLsdOAyA11PuUln
CJ+M1nsbeo0Bf7OdcTWEUx4FOnhWMuC1Wdyhk/A+odOv7aoZeFUhPfiBcKDb
A7tdtcT9sUtVY46wc8XES616BhaO3j3Jk0CHxcK1tor3GfguJi2wkbDBLp2e
rU0M+Ak5P6cSVs7zt17fyoA7T9ciVcKUsZPPeTsY4Pnsclef8MZt9yw5uhnQ
ukQhmRLmSxx/Ov2cAY0bdY52hDmeClmMvWKALbwt2oXwtKhW99teBuxu2+R6
Ex4N9DXrHGCg92dOTyDh13eyOx+8Z+CTKpthOOHHy++a1IwxcFxj1+Jowg22
Yx2XJxhYybl3QwzhypJVuwu+MVB8arIkjnDxd/XHR6cZ0DWNqDhEOEfH2zhx
lrgfxM2NkwinZR1ri2JlYsUz68QUwjF9d4z82Zmo+8jmk0Y4mDrSwlzChCJ3
DEc6Yde9/IYWy5jQEWxzOELYqlmt2YCHibNr2mIyCO9Y7bldlZ8J8Rjb4EzC
qu5ZTdJCTPh5MFSzCEtX1upvXsfEt8LxgXmLsr1/KLiBCcmh7f5HCQvsXqnH
tZmJQB/OvnkvOaPyYE6c6K9CXO0Y4Z9jbjpfSEw81GZNnvfHbRn3BqlMcKge
fDjv3sT/tF7QmPANpM7Mu/Pp4N0WRSbGT3JvPE74/mYezTplJuK+/FCfd1XQ
tvpyMJHGYmEz79I6F/ULWkzsTPX2m3fuivQ7p/SYKKzR2DfvI3bVaod3EOuX
Pps877iL/bWxxky8cDA7Ou/Q6eWqoaZMZNDac+btoat0y8OSiUmz4wXz/igu
dO+qLRPnvKzOzztw6XTztCMTzk1vS+Y9NfKsU92F6Jc19tK8o1puvkz0YELZ
1qts3qxl2f2PfZg4+avzyrzj08NHhQKZMIjsvjpvzkDLr06hxLyUj1ybd7qJ
4s/iSCYGnASuz7vw+Y01TclMlBktLJ93pYPCtg85TEipbv3tl17ykZK3maCP
SP72gnC5Ks9eYh6z/L+9M11WYWSzMy4vj/1dL+eCdIWXpzMosvG/LdAatubj
J2fcjwn+7SNfbsX4h7mAfCzit5XbhKJGv7rAviPqtwdLQkLdA10R7rL3t7u+
HzgUMuOK84//H2/QyciOjXWDaVv0b/cZVKoksrrjpNn/zbrzRd/h/e4IYfzf
LHp6n1fNuiM54o/VK1nPRHhgk8v/rVXavaWKxRNcPv93wqopw45Dnij3/r9/
KkotHmD3guGfuL81s37qgBeG/8TFP27PPMXlDf8/8d4YmrPaUW+c/ePIpW55
zmt8EPbHfJknXiTm+yD1j1897i2+IOz71+e4JSMenPJF/B+X14k6hG3yQ9If
1wWu195y0Q+Jfzw3etxhmM8fCX+cK3JmrYqp/9/4ragZFvf2f96wfdHPTRYB
f13eJpH8vPOfU+7/oorYBf51ZtB7T8eX/xzFL7xio1XQXxdLsDcFv/1njq+s
QnX2wX99nnp1b+7QP0swSoxmfUL+uke/6prZyD93FEZKqQWF/vX367uUN37+
57mbgRXxvmF/vZ2qox317Z8f2FE8vILC/5q+yPhKRdU/X77iPzU398//AwQq
8zs=
          "]]}}}, {Ticks -> {Automatic, 
         Charting`ScaledTicks[{Log, Exp}]}, GridLines -> {None, None}, 
       FrameTicks -> {{
          Charting`ScaledTicks[{Log, Exp}], 
          Charting`ScaledFrameTicks[{Log, Exp}]}, {Automatic, Automatic}}, 
       AxesOrigin -> {0., -4.605170185988091}, 
       PlotRange -> {{0., 399.9999918367347}, {-4.605170185988091, 
        27.631021115928547`}}, DisplayFunction -> Identity, 
       Method -> {
        "DefaultBoundaryStyle" -> Automatic, "DefaultMeshStyle" -> 
         AbsolutePointSize[6], "ScalingFunctions" -> None}, DisplayFunction -> 
       Identity, DisplayFunction -> Identity, 
       Method -> {
        "DefaultBoundaryStyle" -> Automatic, "DefaultMeshStyle" -> 
         AbsolutePointSize[6], "ScalingFunctions" -> None, 
         "ClippingRange" -> {{{8.163265306122448*^-6, 
          399.9999918367347}, {-57.31996875296489, 26.533564816052763`}}, {{
          8.163265306122448*^-6, 399.9999918367347}, {-4.605170185988091, 
          26.533564816052763`}}}}, DisplayFunction -> Identity, AspectRatio -> 
       NCache[GoldenRatio^(-1), 0.6180339887498948], Axes -> {True, True}, 
       AxesLabel -> {None, None}, AxesOrigin -> {0, 0}, 
       CoordinatesToolOptions -> {"DisplayFunction" -> ({
           Part[#, 1], 
           Exp[
            Part[#, 2]]}& ), "CopiedValueFunction" -> ({
           Part[#, 1], 
           Exp[
            Part[#, 2]]}& )}, DisplayFunction :> Identity, 
       Frame -> {{True, True}, {True, True}}, 
       FrameLabel -> {{None, None}, {None, None}}, 
       FrameTicks -> {{Automatic, Automatic}, {Automatic, Automatic}}, 
       GridLines -> {None, None}, GridLinesStyle -> Directive[
         GrayLevel[0.5, 0.4]], 
       Method -> {
        "DefaultBoundaryStyle" -> Automatic, "DefaultMeshStyle" -> 
         AbsolutePointSize[6], "ScalingFunctions" -> None}, 
       PlotRange -> {{0., 399.9999918367347}, {-4.605170185988091, 
        27.631021115928547`}}, PlotRangeClipping -> True, 
       PlotRangePadding -> {{
          Scaled[0.02], 
          Scaled[0.02]}, {0, 0}}, Ticks -> {Automatic, Automatic}}],FormBox[
      FormBox[
       TemplateBox[{
        "\"\\!\\(\\*SubscriptBox[\\(H\\), \\(u\\)]\\)\"", 
         "\"\\!\\(\\*SubscriptBox[\\(H\\), \\(v\\)]\\)\"", "\"V\"", "\"L\""}, 
        "LineLegend", DisplayFunction -> (FormBox[
          StyleBox[
           StyleBox[
            PaneBox[
             TagBox[
              GridBox[{{
                 TagBox[
                  GridBox[{{
                    GraphicsBox[{{
                    Directive[
                    EdgeForm[
                    Directive[
                    Opacity[0.3], 
                    GrayLevel[0]]], 
                    PointSize[0.5], 
                    Opacity[1.], 
                    AbsoluteThickness[1.6], 
                    RGBColor[1, 0, 0]], {
                    LineBox[{{0, 10}, {20, 10}}]}}, {
                    Directive[
                    EdgeForm[
                    Directive[
                    Opacity[0.3], 
                    GrayLevel[0]]], 
                    PointSize[0.5], 
                    Opacity[1.], 
                    AbsoluteThickness[1.6], 
                    RGBColor[1, 0, 0]], {}}}, AspectRatio -> Full, 
                    ImageSize -> {20, 10}, PlotRangePadding -> None, 
                    ImagePadding -> Automatic, 
                    BaselinePosition -> (Scaled[0.1] -> Baseline)], #}, {
                    GraphicsBox[{{
                    Directive[
                    EdgeForm[
                    Directive[
                    Opacity[0.3], 
                    GrayLevel[0]]], 
                    PointSize[0.5], 
                    Opacity[1.], 
                    AbsoluteThickness[1.6], 
                    RGBColor[0, 0, 1]], {
                    LineBox[{{0, 10}, {20, 10}}]}}, {
                    Directive[
                    EdgeForm[
                    Directive[
                    Opacity[0.3], 
                    GrayLevel[0]]], 
                    PointSize[0.5], 
                    Opacity[1.], 
                    AbsoluteThickness[1.6], 
                    RGBColor[0, 0, 1]], {}}}, AspectRatio -> Full, 
                    ImageSize -> {20, 10}, PlotRangePadding -> None, 
                    ImagePadding -> Automatic, 
                    BaselinePosition -> (Scaled[0.1] -> Baseline)], #2}, {
                    GraphicsBox[{{
                    Directive[
                    EdgeForm[
                    Directive[
                    Opacity[0.3], 
                    GrayLevel[0]]], 
                    PointSize[0.5], 
                    Opacity[1.], 
                    AbsoluteThickness[1.6], 
                    RGBColor[0, 1, 0]], {
                    LineBox[{{0, 10}, {20, 10}}]}}, {
                    Directive[
                    EdgeForm[
                    Directive[
                    Opacity[0.3], 
                    GrayLevel[0]]], 
                    PointSize[0.5], 
                    Opacity[1.], 
                    AbsoluteThickness[1.6], 
                    RGBColor[0, 1, 0]], {}}}, AspectRatio -> Full, 
                    ImageSize -> {20, 10}, PlotRangePadding -> None, 
                    ImagePadding -> Automatic, 
                    BaselinePosition -> (Scaled[0.1] -> Baseline)], #3}, {
                    GraphicsBox[{{
                    Directive[
                    EdgeForm[
                    Directive[
                    Opacity[0.3], 
                    GrayLevel[0]]], 
                    PointSize[0.5], 
                    Opacity[1.], 
                    AbsoluteThickness[1.6], 
                    GrayLevel[0.5]], {
                    LineBox[{{0, 10}, {20, 10}}]}}, {
                    Directive[
                    EdgeForm[
                    Directive[
                    Opacity[0.3], 
                    GrayLevel[0]]], 
                    PointSize[0.5], 
                    Opacity[1.], 
                    AbsoluteThickness[1.6], 
                    GrayLevel[0.5]], {}}}, AspectRatio -> Full, 
                    ImageSize -> {20, 10}, PlotRangePadding -> None, 
                    ImagePadding -> Automatic, 
                    BaselinePosition -> (Scaled[0.1] -> Baseline)], #4}}, 
                   GridBoxAlignment -> {
                    "Columns" -> {Center, Left}, "Rows" -> {{Baseline}}}, 
                   AutoDelete -> False, 
                   GridBoxDividers -> {
                    "Columns" -> {{False}}, "Rows" -> {{False}}}, 
                   GridBoxItemSize -> {
                    "Columns" -> {{All}}, "Rows" -> {{All}}}, 
                   GridBoxSpacings -> {
                    "Columns" -> {{0.5}}, "Rows" -> {{0.8}}}], "Grid"]}}, 
               GridBoxAlignment -> {"Columns" -> {{Left}}, "Rows" -> {{Top}}},
                AutoDelete -> False, 
               GridBoxItemSize -> {
                "Columns" -> {{Automatic}}, "Rows" -> {{Automatic}}}, 
               GridBoxSpacings -> {"Columns" -> {{1}}, "Rows" -> {{0}}}], 
              "Grid"], Alignment -> Left, AppearanceElements -> None, 
             ImageMargins -> {{5, 5}, {5, 5}}, ImageSizeAction -> 
             "ResizeToFit"], LineIndent -> 0, StripOnInput -> False], {
           FontFamily -> "Arial"}, Background -> Automatic, StripOnInput -> 
           False], TraditionalForm]& ), 
        InterpretationFunction :> (RowBox[{"LineLegend", "[", 
           RowBox[{
             RowBox[{"{", 
               RowBox[{
                 RowBox[{"Directive", "[", 
                   RowBox[{
                    RowBox[{"Opacity", "[", "1.`", "]"}], ",", 
                    RowBox[{"AbsoluteThickness", "[", "1.6`", "]"}], ",", 
                    InterpretationBox[
                    ButtonBox[
                    TooltipBox[
                    GraphicsBox[{{
                    GrayLevel[0], 
                    RectangleBox[{0, 0}]}, {
                    GrayLevel[0], 
                    RectangleBox[{1, -1}]}, {
                    RGBColor[1, 0, 0], 
                    RectangleBox[{0, -1}, {2, 1}]}}, AspectRatio -> 1, Frame -> 
                    True, FrameStyle -> RGBColor[0.6666666666666666, 0., 0.], 
                    FrameTicks -> None, PlotRangePadding -> None, ImageSize -> 
                    Dynamic[{
                    Automatic, 1.35 CurrentValue["FontCapHeight"]/
                    AbsoluteCurrentValue[Magnification]}]], 
                    "RGBColor[1, 0, 0]"], Appearance -> None, BaseStyle -> {},
                     BaselinePosition -> Baseline, DefaultBaseStyle -> {}, 
                    ButtonFunction :> With[{Typeset`box$ = EvaluationBox[]}, 
                    If[
                    Not[
                    AbsoluteCurrentValue["Deployed"]], 
                    SelectionMove[Typeset`box$, All, Expression]; 
                    FrontEnd`Private`$ColorSelectorInitialAlpha = 1; 
                    FrontEnd`Private`$ColorSelectorInitialColor = 
                    RGBColor[1, 0, 0]; 
                    FrontEnd`Private`$ColorSelectorUseMakeBoxes = True; 
                    MathLink`CallFrontEnd[
                    FrontEnd`AttachCell[Typeset`box$, 
                    FrontEndResource["RGBColorValueSelector"], {
                    0, {Left, Bottom}}, {Left, Top}, 
                    "ClosingActions" -> {
                    "SelectionDeparture", "ParentChanged", 
                    "EvaluatorQuit"}]]]], BaseStyle -> Inherited, Evaluator -> 
                    Automatic, Method -> "Preemptive"], 
                    RGBColor[1, 0, 0], Editable -> False, Selectable -> 
                    False]}], "]"}], ",", 
                 RowBox[{"Directive", "[", 
                   RowBox[{
                    RowBox[{"Opacity", "[", "1.`", "]"}], ",", 
                    RowBox[{"AbsoluteThickness", "[", "1.6`", "]"}], ",", 
                    InterpretationBox[
                    ButtonBox[
                    TooltipBox[
                    GraphicsBox[{{
                    GrayLevel[0], 
                    RectangleBox[{0, 0}]}, {
                    GrayLevel[0], 
                    RectangleBox[{1, -1}]}, {
                    RGBColor[0, 0, 1], 
                    RectangleBox[{0, -1}, {2, 1}]}}, AspectRatio -> 1, Frame -> 
                    True, FrameStyle -> RGBColor[0., 0., 0.6666666666666666], 
                    FrameTicks -> None, PlotRangePadding -> None, ImageSize -> 
                    Dynamic[{
                    Automatic, 1.35 CurrentValue["FontCapHeight"]/
                    AbsoluteCurrentValue[Magnification]}]], 
                    "RGBColor[0, 0, 1]"], Appearance -> None, BaseStyle -> {},
                     BaselinePosition -> Baseline, DefaultBaseStyle -> {}, 
                    ButtonFunction :> With[{Typeset`box$ = EvaluationBox[]}, 
                    If[
                    Not[
                    AbsoluteCurrentValue["Deployed"]], 
                    SelectionMove[Typeset`box$, All, Expression]; 
                    FrontEnd`Private`$ColorSelectorInitialAlpha = 1; 
                    FrontEnd`Private`$ColorSelectorInitialColor = 
                    RGBColor[0, 0, 1]; 
                    FrontEnd`Private`$ColorSelectorUseMakeBoxes = True; 
                    MathLink`CallFrontEnd[
                    FrontEnd`AttachCell[Typeset`box$, 
                    FrontEndResource["RGBColorValueSelector"], {
                    0, {Left, Bottom}}, {Left, Top}, 
                    "ClosingActions" -> {
                    "SelectionDeparture", "ParentChanged", 
                    "EvaluatorQuit"}]]]], BaseStyle -> Inherited, Evaluator -> 
                    Automatic, Method -> "Preemptive"], 
                    RGBColor[0, 0, 1], Editable -> False, Selectable -> 
                    False]}], "]"}], ",", 
                 RowBox[{"Directive", "[", 
                   RowBox[{
                    RowBox[{"Opacity", "[", "1.`", "]"}], ",", 
                    RowBox[{"AbsoluteThickness", "[", "1.6`", "]"}], ",", 
                    InterpretationBox[
                    ButtonBox[
                    TooltipBox[
                    GraphicsBox[{{
                    GrayLevel[0], 
                    RectangleBox[{0, 0}]}, {
                    GrayLevel[0], 
                    RectangleBox[{1, -1}]}, {
                    RGBColor[0, 1, 0], 
                    RectangleBox[{0, -1}, {2, 1}]}}, AspectRatio -> 1, Frame -> 
                    True, FrameStyle -> RGBColor[0., 0.6666666666666666, 0.], 
                    FrameTicks -> None, PlotRangePadding -> None, ImageSize -> 
                    Dynamic[{
                    Automatic, 1.35 CurrentValue["FontCapHeight"]/
                    AbsoluteCurrentValue[Magnification]}]], 
                    "RGBColor[0, 1, 0]"], Appearance -> None, BaseStyle -> {},
                     BaselinePosition -> Baseline, DefaultBaseStyle -> {}, 
                    ButtonFunction :> With[{Typeset`box$ = EvaluationBox[]}, 
                    If[
                    Not[
                    AbsoluteCurrentValue["Deployed"]], 
                    SelectionMove[Typeset`box$, All, Expression]; 
                    FrontEnd`Private`$ColorSelectorInitialAlpha = 1; 
                    FrontEnd`Private`$ColorSelectorInitialColor = 
                    RGBColor[0, 1, 0]; 
                    FrontEnd`Private`$ColorSelectorUseMakeBoxes = True; 
                    MathLink`CallFrontEnd[
                    FrontEnd`AttachCell[Typeset`box$, 
                    FrontEndResource["RGBColorValueSelector"], {
                    0, {Left, Bottom}}, {Left, Top}, 
                    "ClosingActions" -> {
                    "SelectionDeparture", "ParentChanged", 
                    "EvaluatorQuit"}]]]], BaseStyle -> Inherited, Evaluator -> 
                    Automatic, Method -> "Preemptive"], 
                    RGBColor[0, 1, 0], Editable -> False, Selectable -> 
                    False]}], "]"}], ",", 
                 RowBox[{"Directive", "[", 
                   RowBox[{
                    RowBox[{"Opacity", "[", "1.`", "]"}], ",", 
                    RowBox[{"AbsoluteThickness", "[", "1.6`", "]"}], ",", 
                    InterpretationBox[
                    ButtonBox[
                    TooltipBox[
                    GraphicsBox[{{
                    GrayLevel[0], 
                    RectangleBox[{0, 0}]}, {
                    GrayLevel[0], 
                    RectangleBox[{1, -1}]}, {
                    GrayLevel[0.5], 
                    RectangleBox[{0, -1}, {2, 1}]}}, AspectRatio -> 1, Frame -> 
                    True, FrameStyle -> GrayLevel[0.33333333333333337`], 
                    FrameTicks -> None, PlotRangePadding -> None, ImageSize -> 
                    Dynamic[{
                    Automatic, 1.35 CurrentValue["FontCapHeight"]/
                    AbsoluteCurrentValue[Magnification]}]], "GrayLevel[0.5]"],
                     Appearance -> None, BaseStyle -> {}, BaselinePosition -> 
                    Baseline, DefaultBaseStyle -> {}, ButtonFunction :> 
                    With[{Typeset`box$ = EvaluationBox[]}, 
                    If[
                    Not[
                    AbsoluteCurrentValue["Deployed"]], 
                    SelectionMove[Typeset`box$, All, Expression]; 
                    FrontEnd`Private`$ColorSelectorInitialAlpha = 1; 
                    FrontEnd`Private`$ColorSelectorInitialColor = 
                    GrayLevel[0.5]; 
                    FrontEnd`Private`$ColorSelectorUseMakeBoxes = True; 
                    MathLink`CallFrontEnd[
                    FrontEnd`AttachCell[Typeset`box$, 
                    FrontEndResource["GrayLevelColorValueSelector"], {
                    0, {Left, Bottom}}, {Left, Top}, 
                    "ClosingActions" -> {
                    "SelectionDeparture", "ParentChanged", 
                    "EvaluatorQuit"}]]]], BaseStyle -> Inherited, Evaluator -> 
                    Automatic, Method -> "Preemptive"], 
                    GrayLevel[0.5], Editable -> False, Selectable -> False]}],
                    "]"}]}], "}"}], ",", 
             RowBox[{"{", 
               RowBox[{#, ",", #2, ",", #3, ",", #4}], "}"}], ",", 
             RowBox[{"LegendMarkers", "\[Rule]", "None"}], ",", 
             RowBox[{"LabelStyle", "\[Rule]", 
               RowBox[{"{", "}"}]}], ",", 
             RowBox[{"LegendLayout", "\[Rule]", "\"Column\""}]}], "]"}]& ), 
        Editable -> True], TraditionalForm], TraditionalForm]},
    "Legended",
    DisplayFunction->(GridBox[{{
        TagBox[
         ItemBox[
          PaneBox[
           TagBox[#, "SkipImageSizeLevel"], Alignment -> {Center, Baseline}, 
           BaselinePosition -> Baseline], DefaultBaseStyle -> "Labeled"], 
         "SkipImageSizeLevel"], 
        ItemBox[#2, DefaultBaseStyle -> "LabeledLabel"]}}, 
      GridBoxAlignment -> {"Columns" -> {{Center}}, "Rows" -> {{Center}}}, 
      AutoDelete -> False, GridBoxItemSize -> Automatic, 
      BaselinePosition -> {1, 1}]& ),
    Editable->True,
    InterpretationFunction->(RowBox[{"Legended", "[", 
       RowBox[{#, ",", 
         RowBox[{"Placed", "[", 
           RowBox[{#2, ",", "After"}], "]"}]}], "]"}]& )], ",", 
   TemplateBox[{GraphicsBox[{{{}, {}, {
         Directive[
          Opacity[1.], 
          AbsoluteThickness[1.6], 
          RGBColor[1, 0, 0]], 
         LineBox[CompressedData["
1:eJwV1nk0Vd0bB3AJTaSEMhaVOdx7jhSVb4nM7oA7RaUMRZFkCA3qzZCSVIYk
fimpCL1SiJIUZag00pshU4qoNOK3++Ousz7rPOvcfc7ez6DhGcDxEhcTE+sl
v79XzcSx85nqHatkIph3ivyYKJ2qO3+7b5XFrRu1Zrf8mbgbVpCj49tkMeds
6fk725moNd7pI+X7zqKUk46mACYeJjy1+eYzZLHsy6kLA7uYqDM7eOujz4RF
+f2PChqRTNQnte7s85FFdUaAaG8CE3a3pzj1+MyHEnRrxfKZaJBZOk3C3Riq
tk9U/EaYWJNodSfXeRlWhqgE1TIoeBn9kmHIAMH3bKoFOyg46noNK65bi+pl
5l9UCigUt0TtrltmgzRhY8v6XgqX/tni2Wlrg5tCusu+j0LmUnvn30Ib6E27
vtmsn0J86jzdJVE2WJ/YckVhgMLm9dfbjt+1wb6GwsGaQQry7/ss+Xa24Hut
/iw+SiHkC1euV2QHhWXXTndOpuGfYzYx4W8HmWaZszclaHi6anyct9cOdaOV
Z49K0nAqHbxvl2WH514799FTaGhHxIUXvLfD02YFj93TabwSr2rfvd0eo/H7
Pe7MomEup3dNYp8DKlPcj3mq0micJKxrSHSA07SNNTJqNDYOx3WdznLARVun
pFLiQ839c3WrHWDlqdMlNZ/EH8vb7yjpiMnGrTInNUj8DF3O6SOOGNbJrPLS
ojHyi++/IcMRXOX+/h/Ehz7EHtbJd0SppHx4vDaNvLq+srJGR9R+fHHrkg6J
j7m08N1sJ/w4ohf4RI/ES+h80051Al8tX/aJIQ3FrzzZ4UtOMDHwU7c1onGp
K0a37JYT9BWMPKuIG6p73R1andAZoRB10ZjEH8itDVR3hvLp+gIPJokPfNm+
3MgZ0kkq8g+JzTdO+S0OZ7SpUylGFFm/hY/RqU3OWCDDHPhBnDemlXorxxlP
787ZE2xCY8Unt+LoEmeMhphENRI3th1+bF/rjF2FzBitpWT95T1i//U649Z3
UU4zsfrKZ/QBBRbCCl9fl15Go5ceuNutxsJqb2S6ERcaTHa202LBY9XjsEzi
NarU1jmmLKRpToxoL6fh8/vE2Qt8FmqdEq5qmNE46fTxXvhGFnbn7JzMI76T
bfXB0ZeFzUeiI+KJ59n8WDoaykIOb+T+APHaM2z3+n0sFEeVJCuZ0wgcvHww
M4YF22/+4VbED0+6N1unsHC1JfJgCvHX3hujyudYyCgwOX+beIH5LLWhiyzE
/u/8kw5ih2NbLe8VsPBDfbe0xAoaYR3VW1NusKCWy2MvIs6hVY/7VbLAGBk9
u4a4OWb3DYtaFsyUx4c8iHUNdSb3PWehO2YgPYnY7cAB3Yq35P1Oag7lEke3
vHE+3s1CU5+nRQVxgTYdsuUTC35p7LhG4jd7jmYs+8aCmM2J+v+IpRp7qqXH
WPg484HYJ2KmBvrbJdjw8z6u+5PYIzhNtkSaDVFdwprJK2nEPxgxiZNn48s0
ge0M4hvKDuvdVdmYo3/cfDZx5/YL0YxFbPDMHykqEM+8O35J0oCNBIvsV4rE
ZvL8ptcUG12quXv/2tun6Fu+ORsvogOk5IlPlE1XjbZko7olfrsscaXMljVu
9myYz4kpmko8sPG2rx6XjYVPh5omyPrm/auYOC5k49Rlp9qvxGunBJY89WSj
wFPvRC9xoLCu9eI2NkxGpBiviDPyNcUjgkh8gldWLfFDsUgd5z1s7I+veVtM
/JX73GlhNBtbued6MogX5Bru/h7HRo31jpuHiB1+xZx5lMSG/IWLrG1/98+x
4+65NDbqw8quOv7dvyyzvl3ZbCw6OK/e8O/+fUmeaZPHRj/P4KIM8R/rT7Rq
EXkfMY9VH8h50Em3Fn2+yUbsh9nHa4hdPp07UHOHjdF3l1IziPOTOY3+zWw8
sPl87+95e9Nz5StesSFp4dyhSCxlJqmi0M6GnOLg5W5yXj3aS31uD5Hv80Zl
WSRxPDX7WNJ3Njzjlo1aEt84vO1frwk2jnoWuk4jnrlEbdJMWQ4qPDM+JZB8
Mdsfot2pyEGh954F9sTez5ocb6hzkKYa0y9FXBkene5hyEHWzkfMUJJvAbW9
1DVHDgIdVrDNTEk+4aqfgRsHV3a2nXhL8ndWeeD5PA8OxE3Xd0YRF177KZcT
wIHGsfQzJST/R1JnjKQmcfA/y8vTJtEkf+c06yqmc1BmqeCYQOpH8tGTm5L/
x0Hk0IO98sR0tNqTo9c5+HHvRIYKqT8hfkaF0c85yI9NcZAg9aq2+0vvxFsO
grm8oyGkns3deHN+VA8H90cOpneT+nfTZXVi6HcOYnXDp5YtofFzJXeHvxIX
ki0v/jXXpxE5K9TAzZ2LkqwvZpmLaTyON9/yzIuLljO3lFoX0VCTFMtg7eDi
WqJ+uDxx5c/YGfb7uJi1NvJCpCYNsa70DxbZXNzJaFigSeo7y32D5u08LvgS
tkFr1Glkv1woNCvmIlatV2kD6QdrHl+to+9xMWy/2vWoCo2DJZWXdLu50LNy
aa6YS6PF6GD7xU9crEvWoKsUaSy6vG7eolEulo//rrqtQKMmszlGfYoL8qrl
Fl+bQ85DbKf3HF0XrDj8KtFTluy/UGrxmL8LUmKk5adI0VhlLD3aH+wCZaah
8X+k/w1Lyj14EemCjyyN1CLSH/lFalsLE1zQomJPO06isXiqSf7mqy5QrLD/
4faHwp2SzSb1Ay54Kqfkem2YQvCRrVKlX1wQMGYisPlMQXtTwMvzv12wIbDd
6i3px8ekI8KjZrgixUa88hfp16LNJ24b67si0EJ62+QeCqOz7lqlbHPFpuK9
B6xeU7jcU6t4KMgVuoVtD9JeUnCveNwbuMcVC/YoH+p/TqHG51WcXbwreIZ2
FhFPKSRVDjWM5bliEsflvfcjCgb+6m5b+l3xe1p8E6+CzAcPIrwZvm4oWbWw
bnM6hS0rtJxGA9zQd+OzkWYqBe+iZpPyUDfcnxph0HqKgu+ZxZJWMW54uMTq
7ookCjsCms7zL7pBjo4brIihsGfuwo59791g/ahUIW0XhciEhodrP7qh4MfM
rm+BFKImhRVO++qG7BXZ8+zJvLN/4PG+5Mk8tLbPOPPWl8LhqhD1XE0e5tWY
zkp3p3DCp17UuJGHKoWYYiUrCifbgi2TfXmQ8Pvk8GQ1hVPs+fr8QB6On/Y4
u2cVhVTz4F8d+3iYLNEpnmVK5iNZ9bRvmTwo+kotXKRLIevQw/1lF3lQEMo8
5y2mkP0zyHdfAbl/qOlLqAaFnK4HptMqeTDR6vXZo0S+d+nOF6pveXhvnRe8
cyqFqwaqlR3veWjQjhgfnkwhP7v2wsWPPEj1rzfnTzBReERlt/EfHla5Hhl7
8o2JGxvuz1mrwgd7ID3Wo4OJmy0Bv6cu5GPmqoPln1uZuGWr3NWgx0eFoy1/
4wsmKqiAYp4ZH39e9Rg8qyfz6RQltp+Aj9MH1NndRUz0nDe0e72Jj1FR/d6C
y0xIY63lum18OK2Qlrc8zwQ/LMBkYQQfXzXStjxIZmKo775Sawb5P4XXH6YG
MSH/T6uc7QU+so5U9v30ZcJMY3hGaT4fA+7/LMjdwMRhger4iUo+1o1pvFvi
wIRafVCnXTsfVSdK865pkPnVO7b1Zh8f79rOPbFSZMJXPLNFa5iPjNt57oen
M/GvWV2tuLgAaW1WvX+GGbC/Mv9K2UIBtv+qsgqvYCBwnUmOjoEA9k/V3FUL
GDjdZXf2NC2Alukfa9dzDHSqhCQGWQlgGlkSFrWfgfCEx7v0fARIGqyz4q1k
IFOn0z81QABJOsRQoM9ATc13L6kwAWLH2jNfz2Ng1pgmvzOWPO/szFzbEWPk
bg9fkX5ZgOs9thMJmcZ4PC3RZOp1AbxEG5T1Yo0xciHHMKRcgKCS+836O42x
6r+mBZzHAvQu/cZzXm2M505aktMHBUheu8h663Uj/PpgPh46KkBf1K5NupFG
WBDD/t49LgDzzvGWcEsj+FdF9t+VFWLjILryGwzJ3PqsIZwhxFypC1ZHm5ZA
53Ffbe9yIVq857B+H1kCJ9/xKtc1QmwOlZgot16C9CzdYgZXiEabAimFUgMw
Zu8/3R8sRKUko8oiWh9lU1/qPIgUwqPbLK7XRB9rxAzLcw4JcYG9Rbu9Vw8u
Q63vNpwU4sfX9tpcaz2ENJjqvrguREWnbNXDQR1M1Bwrv14uxNoUg0qjkzqI
reh2TLonRLxa6Kd8Ux2kXUkOcngmxPN01tiTMG1UxA2VV48IsXJGYsP7zsWw
OmDtlPVLCGd57dOMsMVoDDvbHiUuwozGXH/+jMV452MvuVxOhE1BWwrl9RdB
3DrX6RpDhMsRWpd8nDVhI76h40ygCLc3rLl1xkYVT36W7AoPE4G1896fN1oq
EA5LS/H2i5CQtZpRO6EEv/YyPbnjIthvuawoyp6LY5WKwbHXRJjkVZxyMlsO
c29sl/IuFWGrRFudLXc2svJrUi2rRAj86iq7YlwWRRlBt8cbRRB7FeVQGjcd
LXsapXYPijD6D+tVhfK4hXvQ4jTOqAihEqrrD6n9sOjZGqlvPC7CcaEtb7/U
iMV3vh5rQGY9FCdmtRVpv7BQNj2ctmnJeryoZoamFX2tKl1Z7KXisx4KriXl
RX5yd/4Pz400vg==
          "]]}, {
         Directive[
          Opacity[1.], 
          AbsoluteThickness[1.6], 
          RGBColor[0, 0, 1]], 
         LineBox[CompressedData["
1:eJwV0Xs4lAkDBXCxyiVS+Ui5zhjMvC6DQSkcwi5K4h0zQ5RcImTcx0ZKEtFV
iRXxCKW05RJyS0s2EWlXFxE2CpWSKC12vj/Oc57fn+c5GnvDXP1FRUREsoT5
f9dKds24iZCwrU5yGOFKoTW/57jqChIuS71d32KVIK90oTl3FQlJW5djXheV
4Z/Jm1u3jsTWI1807VxUcUdG1SBLnUS1+vsqlSQ1LE8dCVhLJ5H/jrtnh6k6
3EVL888YkuDmSngeu6CO0vjgPhlzEk51H8Qfjarj26yBbLoNiZ8S+v7ZRmjg
l/AZOwknoec9PKsCNZA9WZtwzI2EODXv5OPLGhj3T6gW3UXCrCdjbviJBk54
LKcthJAI2MR8EcugwJK5cnY8ioS1+fPWsh0UfBZf094XT4L1UHy8KYIC7m2V
oFsZJEx/Z24rqqRA+jjVPO88CfNuff2RJxQ07aJLn7hE4mip45E3HymgSZiU
+94gMVU/EdxIo+L5gPkhlyoSmfMG/Z1WVGRUYodFA4ljX06uW8ujYtp722eF
ThIdn/RPnUmj4l61r0nHJImhQQWTqX+oiEoPWl7zhQRdr05k/3cqtH3CnhX9
IHGg30/xmKwmTq08GJcgzcaEv4ZmnZkmPH3PNTIJNvSaxJ0bUzQxK9did3E/
G5KxfxT8uZ6GsrEHCskRbDzVVfQ6q0uDV0PnW/6vbCzZz942s6Shdd/zNMcT
bGg0V6yh+tBwtmmqa+EaG1LWNTYXi2nQDVF19xtng9d8p7iergXf9oMBhoHu
cOvRlTOgaMNvi5bzbJg71F7/FtbO1EbA7R6T+lh34Z9lrduttBGYSxO3O+6O
e7ncYM1d2jgQ1l3ELXHHwkLbsvnz2vhVkTqc+MYdulskL9uI6SA+o+tP2/fu
aLj8JLVOTgcJywS3JGfc8ce+gg8qqjo4PNmZmCnGgcKnlfU3N+ogpTlGtZTC
gbxT6Iv3ITo4t6/D8/EeDiTc1UTuPNHB+VdRWzMDOfg6kkZOD+jgwk41gsvn
IDbxhZnShA6yN0fNDydyUF639RRNlI78Vao5X/M56Etrl2ca0lFWE96nPMBB
Vd3krXsn6Lihq9w0/IYDsVcXZBMv0FFe+KC45D0H3rRuL0oBHbfSN0Qz/+Wg
VydDTaGajju729babuBidnRWoWSAjpYVSjuDeVyMRbrFidMZGCvSd3zhw4VH
ovRonhEDK2G79ef9XHgm01xktzDAFYSZUA9ysTU3jRHtzMDUuzal/ktclJ1M
2OgczoD8sf41DsVclG7k9+TEMWCu8Vm6ppyLRJO/pO4eYSCFp7x4rokLeUW+
fexZBlQ6IkYch7jYVqKt9/omAzYBqf2177gYEA+efljNQKBo/l9an7mQuHbe
KLWBgSrzhw9ERXmwrI07mPiQgZd9g818KR7WPd/wtLabAZHImdrBNTxo7Ciy
ffA3A07X1a7fpfIQ6P2hxnuYAf7PJld0dHlotXA+MjHGQNY/jnlZLB5ul1Bn
nN4zMLIh5nSEHQ+pWvarz80yEJfRGcnYx8OfB7wolpIE8nVGQrLDeJi4+qMp
TYZAa+uc/3IBDynSfJHbqwnILVC4I6k89Fd5RmUpETDN2bjT5SwP8mz7VncV
ArtMnB2bcnjI9f5peladQGlo3JbfynhIMvVI7dcm0Cl52kSikgfuZl03CkFg
uviKfkw9D6dvPm7crk/AcrBb3bWTh/Kb7wM5LAJ/O2uJS33kYdQpRIZnRWB+
YvNi7CwPv1F9yt5aE1A/vnNudJGH9m5au58tgZDm+PGWVR6oa1KkGTgQEGM+
7Yoz9IDmUvxqqisBw9WHs8ajPLA5V/4P7l4CdyWe6bTHe6CyoO2Kph8BGxH9
+ivJHhh5XMH44E+AnOp/vfu8B57ZyeRGBxGI6TKj91V6QLQxPDeET6Ahbar+
/rQHJs/MUyiHCPwiuns4l++JF0FRljtyCOz5YqHrHLILks3WhVndBArz25Tn
Tnoj3X0gcpOdLipPmff3uu4BJ+eGTGmtLqLuWrjkbfOBhB5lrYWmHpo7iqfT
PPfCX6fe6lm2HoJ+3tQYxPXFD++aZZni+rh01bA6eL8f5ILLNW0O6uPsl8Yj
/Fh/NBY25xV81MdYWXRMYEQAOty+kXIeBmi1P5edlLQPY3PWoQ6PDbBsx8uR
04cDwa5Zc81KhQkR6zvLCuKCUDX3b52KKxOpinPbe4/vR8jXFn3zdCb4Hr73
544Gw9mhYrvlPSaGj7D8rC6E4HdJmUi370zIZ+a8TCsMReC41dFRpiFK5Bhx
7bkHEH/1U42pnyFaItTstK+HIdxv92e9XEPkqxcoW5B8jAmy31R3GaIxfl4k
sIcP7S+Pz3gvGkLDacW/VE44stZF714yNEJVNz39xV/hYDv/RB/cY4SMB4tM
da8I+NKPqoidM0Jm5Pj+Pa8ioPrV0lOxyQjx/1NdReFFokinq9b7rRGu0cU7
ooYioTEnmnxntTGWzyxTavGOgs96WacaU2OUMm8fyn8bBS/fmeTnnsag7y1z
XgiNBjHAv6SaYIx+h7oK9mQ0kkZPmW3KMUZv0a96VpExsGu7PxVbZYxvlTu3
UKZjcJi1JWmywxhLtRHVKQdiQdP6pGQxaAwnpr1d/NdYLOiSs7s+GaPdyyAo
OFKAtMqGvN5FY6zxDazPixbgZOkATXbJGN6BhTI9sQKsH/I56iD0bMTaCla8
AKHsiaZmoTVT5+YXkgUIr7A2LxNh4XBFc8aZLAHaRY3JWFEWzFe43KquE+DB
548l0+IspKxME31XL4DW0KQYfTkLT1bfJ9c3CWDc8G7jbqEDlVnfD90XQMHN
lHgk9EXDdTa/PBJA7HyIceEKFmY8h56+fCXAYH/+GztJFuCjpCXzWoB7WRGP
4oROD3AVWA0LIJudlV4uNCW8VfnKqAByN6jZ8lIs7Ey56h/6UYCrby+/GRL6
UvpwzeVPAoRc3pq9VpqFd2fWS/VOC9CvOUSzF/pwbsZN0znhflt2d5nQnQVt
IkHfBUj8mzv5SmjFkkXX3B8ClNOvDcuuZGHvdbPirgUBWhw9KyD0zVv8uaUl
AUibZK8Iof8DsTsO4Q==
          "]]}, {
         Directive[
          Opacity[1.], 
          AbsoluteThickness[1.6], 
          RGBColor[0, 1, 0]], 
         LineBox[CompressedData["
1:eJwVkGk4lYkfhlGWilFKpWQs1Uu281oPQ/NUI8qkoRdns+8k28FrCaWynVG2
0sgZjaSYVikqlYYWE5GGRLYmQjGho5T8z//D73qu+3q+PPdPwzvMyU9KQkIi
T3z/z5pFzdN7JCjUrjRdnCBDoEHYmqYmSyFfuMBWtIDACpWCu0WKFP7jUmYX
JQn45bFnVq+mwKlMY/MkCFxXUDM8rk7hkA4ren5+I2TSB/2X61Do/qM3oEDc
u0iVC4+RFEa7bRhrpQiUJ4Z0KFhSsHnV/0mwkMAnkeF3WVsp0Jwd64dkCdhF
TNvI2VPwaRvkacgTKByr2X94DwWyOPgscxmBEb/91VI8CqptovANqwhY9m95
n+xLYepC5Z/96whkcmQ2zO2l4DH2vNd7A4HNDHnRCJ+C3aNcaSV9Ah+klR52
JFLY7PbSyMuUAOvKuqDLAgoTtqPVDbYElqRpWRbni/0OjAX+7UjgDk9nSeYp
Ct4WXdMuPAIb5Ewv+PxJYccwcXAgksCLV5ZJv1yjcNf2vUl7EgFBFXZb3xbv
kX1qZJhFYNL95w8rn4j91XcpK5QRuFftY9o0JvYLVq+73UOAnxUkc2OKQpnV
5yHuGAHCK6yz9AuFxrW8HuYsgWz5hLj9S5yh4rvb9LfV2uD65NYxdJ1x87Zi
WoarNkRL621OBDtj9OXWXOtubVQMPVh5KNIZvVOO3grvtOF2+8lweLwzBk+v
1xn9qo2GgBcZOzOdESxo7/tLTQc5dyaa5847w5S0KGvx1oHeXjUX3xFnXJhc
y908pgOfhwn+ZKAL2lueSAZ92gRfq40OojAXJPMjaovldOF/pdX0VqwLFjZY
mjxarYvAog3SNmku+FNjOmeOqYt9YU9LWWdd4Jgw4vQvrYv4VVoDyf+64HBa
y2iCSBe5AU3cFk9X6Bq1dY0O6yG/h78tL9AVevHczCyRHgocv9dlhbtCtbn9
yjppfRT+wJ8dSHYFe+KGSFlTH0JFtZMfha642rXPeA9XHxU3IjpUX7kic8pb
902TPuplVRxD2CykFmlYexUbYKjUYGeXFwtCh4OlcxUGkMdP22yDWaBSk7RS
awzAosNMtRJYKA8YDLZrN8DE20aV7lMsgOM3ck3WEOuaIgd39rNw4qAx71WI
Ibb6p3fXvGVhS/SBH97HGiJQSvh84wcW5JUmXQdTDXHN8vEDKSk2PlY/O5xQ
ZAj7yu8rb2qx8exj3mK/x4aIEzyJ2hTARuzrgGNzigwItQf3FoaxoVu0KYdQ
ZqChYcZPhmZjYWJhyrY1DCyd02QNprORsGx2l+N6BspD46x+q2BD2cNC44E5
A/84bJRePM7GyZ7kAm0eA7OjP3yLFbFxKbbgRLwnA+ppjjNvvrEh2q65/p4v
A3vvJo7UK3LA6UtN3xjKwAJGe3McycF6tU3RfvsZIJelHB/hc5B1dJtKRxED
N+U6tR8mcvBHT00f83cGtkoY3DpziAMZu17/vD8YoCa6+zzyOZBNt6YY5xmI
aTbX6ajiQCAa6Va4zsDtjIlb9yc5OGocbBTbwoCdlMdAUTgXmkqzJd2zDLR9
ro6Ko7kwWnL935g5Bjgf5GVcU8T9Wv1iBQkSIf03Nykd46I+7V6tvjSJ7Dsr
+emXuEgP6C2zVCTxPL5FJnqcC99sue+Oa5LwnLLWc9jLgxtR9+n6dhIKShKt
z/k8SL5wcVLYQeIm434Udz8PPw/95uVpT2LFvu23ArN5iCkpbPu6m8Sjtw47
Uy/zcGRnudVSNglGr0dgzTQPkyNZ5yqCSUg8PnBGc78b+D89Hx7PInFa2Kg6
86s7vON/r9n2iMQpnl6n83F3xEzy2yWbSBSuycu5JnTHUJVR3J2/xfuPe8pE
XnJHK8nkGz8lEZ/9ZeJdqzu4SaG/yneQcEoi/xpc7oEV9/ztk16TWOheHNRy
0gP342aKoudIVGVbdj9z8sRQ2Zv6rQZG4N+0/qX4Zy90nbuT8zrFCHebyiYz
uN6okWGVTrcZIcjWoi6I5YPEI1e4+quNceocWR0S7Au75RH+Kp7GyJmqOxAe
64fhkvzTpaXGGKqIjgmM9IeM2S6jwn5jNGzPLTx4MADvhaMpM+omkNz9cvBo
SiAkpy/pN3NNILHlumRJXBBqHaIuHMk3QfqqmV3P0oLRGC+oMWgzQTjH5/5M
agjsh7knlBeZYuCAie+PBXuh9ihaXcLGFCvyTr7MOB0KBzXZVONkU5xduinu
YdE+tKd2k9PXTFEf+b0NURmGyCRB4vlxUwjVS1StqXAUu/tKftQyQ13irERg
azgWcSNDha5m0LCX/arlGgGBZiM9lW2Ga091srqeR+Dqp44XLfVmEDz4xlB3
i4Q1Mcv7MmOGvKiRYM+eSGjkKgZk6pgjUVlNUZMdhbuDn63k2OY4ryPdxO+P
wo4VlJ9OljlkpiVV6t35ED1t2JxcY45yxpUk4TAf6dbxov5hc+h4VzjMhUaj
RIk0iF/BRPeO2qvOY9GYrXcwgRUTz0rj9X+MisF4p3v5Dj8mPlU5WmlOxsBj
pTenIIOJ+ZrI6iP7YnEyfODVlkom7BnbbRI/xsLg+lBSZTMTD90Mg0KiaJxx
3cz+Z4wJJZ/AW8XRNG5Une52fceEe+BphdZYGgeWdVm8FLMocvlVk0QasWZ9
Gb3vmVifPjM7d4jG/FG5uDcTTKRcvSs4dpwGz6fv5LspJixlf7lcXUujURC5
qv8LE0fkM6Te3qLhVzSj4f6VibZl96k1d2g4rzFb1CPmQFWTz0n3aZRVz4V2
zjFxgly91e5vGvK0IOfJPBPT3P72lz00Ln/0sr28wALwUtmo0EfjVJWyht5C
C2T5O9E/DtC4ePhbZ7mYNSMaVM+8obF86dFXQmkLOB455xc6TmM4LdMuS9YC
p7IGbvz+H426rEZ5GTkLvD22ZvGzSfE/kqIvpog5pUhw0WyGRlHtnszoRRZ4
UtIoEfSZRj4/t2FCzKvOfnMq+kLjr1D/nqDFFvCuNC9rnqOh+7iz7bWYL14O
n5mfp3Hi0vgZtyUW+B9GYxcN
          "]]}, {
         Directive[
          Opacity[1.], 
          AbsoluteThickness[1.6], 
          GrayLevel[0.5]], 
         LineBox[CompressedData["
1:eJxF13k4VO0bB3CEFG1KpY1KhcbMYGyT5WtfKslO1hnZZd8pW6EkolKJLCmS
VoQo+xLySlooWaJCiBIlv+N9f1f9da7Pee7rPs9ynvucZyvDXf8wGwsLSzsr
C8vCdduZuay0Lb2KWRevWmZw7kIxl4iAm+NjpfKfDbPRObtQGVCQLez4TEm/
ulFtpaAwkqQHLJbFv1SSbOtZxx8hjDqqpwOnY4/SpvNt9kodwgjhm384f7Vf
ySLrdMHYBhGcP6uu+Ov0kNLBvD1XvpuK4PaKuOofQcNK7VFsqdIJImiIa9f6
5jCm9D1IdGpRlQjGo3iGAvImlAJaW2+ZjIkgtPq2yPTVSaVaj8Lo0fWiWMpm
4Op74ZtSDavTGWMlUZzH94LJ09NKrHI3RDmYoth+7OKEZ9SMkqjjLxGjKFHc
KZenjQf9VGoWf2+RmCWKRnpkyYjDvJK4WuGesm5R3JRffVTqNgsyee6xcU2L
YqLLLt0njxVde/s/s63cjaMbuPq+Xl0EsyCedUcVd6OmxGyRRCo77HuvvBA3
3I2lZjeFPC9w4PmFjt8/HXfjwgVdh7HTi3HC56rLxoTdeCd9NYYcy4VAfrmM
M5m7IdQ5kesWtQQBFWVFpg92486acyPDQdyYGIpfva5zN5oSuzw/OqxAzA+T
AzqrSYhJOd+YJL4SSl09vT5bSSA5KplL3l4J0fqHcrIUErwWJwZ75a1C88PI
njRtEn6r0yrGr67GmKrKZbcgEjL43uombFmD110/vfuPk6D24XgPJXUNOL3T
6WsSSTgV9ZLF/QIfmgSfH7uXQ8L66iDV0dPr8N5dSHv3MxLKzm7viONeD9Pc
0vDqVyRYMZrtSLHrcX/8qaxoHwnZrFtOuETxo7xY1855igRxVDZ8CtoImcnL
5P61YtApX6w76CCApU5NGX2GYhCfZ3xbOy4A0tOtr/IsxBAnaN26XV4QQkeX
jOjZicGHUeprWCOIHpv9LXRvMagNetQUdmzFewuVZ+lnxNA3+tY24Nt23KQs
GbatFkNn/KnCBDkhyNrmlx1pFEMTRW5JbqgQNs72ZR5+JoZ7nsl3XnPsAO86
zpbVXWII/6YzT1+7E1Jz0buPTYhBcK44dU5aGJ0mODyxgYw1aYfH+YKFobfj
YcwLATK4lFarkR8Lo+GV9f48ITLGwo4MW2mKIGtH0+hOMhkV7DvoT0xEIV3Z
4ukDMix5zr6MCCDh9aeTnBcZZOjdUtp9+REJ7PJhH3LsyVDTHT16n0UMR3pS
dXKdySAlaO0ciBFDfqKcQ5wXGb9Wz/uoXySDJXRVf1s4GS3LpJewW1Lh6/du
1i+NjPa9vCmtIVTsGD+Vez2DjFexX3ZeTKWi4eW6iLZsMgY4rquRu6nYsjx3
PfdNIt/cujDTQ+KwuLIhaWcxGaJfZr7nm0kgtPZ03dJWMqikzuP+gRLw3/l8
Z2MbGdLO99aoXJTA63ADvvDnZKgMOku8fCUBplLx4NtXZJi963JjNZUEfSxK
Z38/GTGt5QNGxjRQl036r5omI57nkregHw22fBy5HjNkJOv4sQ2fo0FYJNux
6ScZ6XVkwbAXNGxu8G50Y6GgqCL9UJ6hFLYXc4X6LqHgQ0F4+299aUwmy+sk
baBA5Yz6k+sHZFGt5MpqIEdBmM6D3PYjslBMviW9ag8FFRzbk+ZOy+L3DVeP
p/IU0ENY7A2aZZFxM2I5DRRIOpVxz2vJwYjFv7RTgwIhVXETYxU6OOfcshwM
KGD8Tke4LR0ui0/ofTKk4GrJctH8MDqiyQedHYwp2EQd+cX6mA6HvcWzpmYU
8G2+nnlrzx74MpaL8FpTwDm96Qu7lDyGvJ/u7XWiQO3eqZcUQ3l8kPugQnKh
IMJt9om5tzyC1nv+8Hal4Hf/y6Q7d+WRMdR6Z+YIBdNtZ+UsyAqIbc9pe+dN
wcc8ruP3dyliyDjFeXUoBTvt/Y+801BE2HiFCukoBXZbB02W2CvCNZu2QeUY
Be8vVItaZyvC54rVC7twCl5HHW1bulUJvipi704cp+AwZXaZ+DIg9sGvLThN
wb6u6GvrtwDy+cEKivEU0KL5FIhlQIDj55VyZyhg76G6PtMD5ma0PgglUpAZ
79DklgxYZXLceJFMwUn6N1uja0BWs1V7yTkKPAcjZuSLAPVbZS2XzhOJFNOE
eV4B1Jw0NYMUCnpGO07kbVRGRJpkXNplCuouMracJSljwx56ilMqBQXq44WB
Csq4kmUcL36FgqNXuD9oWSvj5tRptYdpxPzvV1EdylSGpu+YcEYGBWb5t+e3
i6rAx3aJRH8O8TxThQvce1TwtCtl99HrFAizPyVP7lXB6ayPcmtvUPDj0KBl
lZsKAh+opSnkUnCee/Mjm7sqWPo7o87pJvG84jwDrSoV5MUKXB8lfJgpO0x5
rgLLFwkFR/KJ+Skz2DA/pYLXH3vojrcoeO58MuCKrCriJO5Hyt2moHTt+pXH
tVXhujmyM4dwZtW1667mqjjn9Nhm1R0KvDZUdu4JUYXcXtXt7wib1+ke2X5a
FfQDVta4S4GyVzcHd5oqTmuefJNOeGXTNO3NY1W0LQ05Z3yP6L/v8ebKNlV8
/zD06hbhnq2r7XJ7VVHz+g6D7T4xf4HkpIBFamjkddXLIrxf5PDEWk01jOeP
1NQ8oGD2lG/ZW2M1PCwLE2ArpODGl+PHs+3VUCmgsFOBMPuDHH6JE2qw/u6t
kE/43tri/h/n1PDxbozee8LWgfW3Hl9Tg5rv7BreImK8ih+V99eqobmCs/gI
YceMH9xrXqjhbei2CxcJ87Ev6XwzoIbsK1fEqghX2fNfzZhSg2fw7eCPhD0a
RZwd2dWh7n86gqeYgi0kOo2yRh0qVs6qZMJP43V+f9uujnZhv8f7Ce80dDkb
qaoOJffm0eOEO4qCLXQM1BG00ykzjXA4f9zOVUx1PNB7vbaQMDkkdfyllzpm
g5T2NRLufpdfmhahjrLrZapdhE8ql0cdPquOi+Yuvz8Tls1u0SVlqmNRtlPo
D8KDnO/WT95VR7/Ms8pFDylIcvrSV1JJ9Hfjg2Yewmj+nR/2jzrkG8TSVxP+
Ql7hr9mrjn/6dOnrCacmCigvn1DH4uld6RsI60xRuF+waCDoRH3rgn8Y48Xl
lRr4yEdvWoi/VqKXzhDUQDn95Nk1hPU32TqJUDWQfOOJ8HLCLMc8JceVNFCs
OHCag3BBb/hc0QENJPLNVs0S/T2kdrY+1FoDInEcjaOEua5nJqq5ayDBiCvj
HeGiJfcPcR/TwMETbPtaCNu5Vu9oj9dA0Sdt3q1EvlXPno+lpGnAV3n7GosS
op6KD5RYF2iA9I92RGgZBa7JU5E7KzQgUS35KaKCgg3T7LqjLRpY9a0n17GK
gnozvvUP3mpgU1bzEtF6Cnwe7egLGtVA/nNoVjZTsE1AOl95TgOU5/vv7npO
QVu4hh/XMk1cNT5eZfSG2H8Dxni2SROG1xYrqvYR9SvXv8NCXhMarJ0ZslMU
nOCJSdu+TxPUrdNxYr+J/eie4vj5kCbSl15aZcVORQKt5Jd/sCZSaszZH6+g
QuPxrFBSqSZKKFl3FEWomNrKPWbWpAkXheL6NVQqMqI2lgi+0cTeRp8Nq2So
+KUtv79gRhOTXTteu6hTca8j1LdRVgsv+aZJykwqbhy3Y/Rpa0G2cW4iwoWK
NOm9B36aa6HEeGVDmzcVJ1PWi4iFaoHLUXpbVBQVTIv73QmVWvj0/duL+WtU
rBn4qGqqow3tXhf7vCEqlp57RvU8pI19/VHKN8aoYNEo2nzSVRsGuSICF6ap
GLkeOV0Wrw26v0eH+mJx1LpsuSnwXBvsI37F3TvE4TdpwDt0SAfPVT5cbbAW
J74D9Pl5Vx0UPfouX2wvDobR1pH1R3VguYQ7ItlNHLrFX2p1rupAurYgYGOw
OHYFxwYWDOhgYob/vdU5cbxie/ze120vanw4At7XiWMPr+ht9mP7kCZ8mHuL
gARaWc0bW87sA5e4pv9mIQnYTMT2n7+6DwaqL8+tEpFAVNundSJV+/Drp2n8
KwkiPj43bD/HfliUSNd+UCfiuUX0z5/aj25JI6UtzkQ8u/C3XSm6eF7qzTN5
UwJrp0xWTNzQxYEnIk9abkvgRn+0SGmJLjw9zyPjvgRaqoYs93Xp4ubhy9yS
ZUR8+PU6jy0H0DhM8WRvkkDu3M6UkuwDKOKMifIalIDDz7NXrpnqweQnqzX3
Rkkk645UB9roEf/bw1JTmyXxJEP9835HPah+OTb9SlAS67V+SH/310MMb67b
+Z2SaEi2bNO4oAd6HTWiT1wSImThRR9f6GHzG9W7jZqSGLYpdxQ1OAi9uzqK
gp6ScK8bkry9Xx9WczFvx8uI/Mh3IRnro92vrMegQhIryzyycq30cZ/t4+MH
TyRx5/YMb7a7PoTaO+Q8aiXxNYX7a0qiPj5To0daWyXh50K5E/FCH2M1+o3i
vZIIWelPMrY0wISnF2s5Ow0nzTl3zLkagtM61VBEiwZFKs/3Tz6GWD39poZX
h4YJDt76zhBDqAqcO/NzLw2mdzc73YkzxAHTh0pPD9Cwg0vqFjPfEEk+H42Z
JjQ8KWRKNQ0bYvfmi1cC7Gn4vrJS/YKzERQKh0Q0o2jIG6xbG+VlhMQfTdGC
J2iwfNQ85BFkhCH/tqiZaBpqHF7F6pw0Qtndr7Z5p2hIrBhrmcs1QoDB75bF
STSQXLcY230yQnHoAZ97GTQw64PtxR2N0XXV6UtzBQ128jt1v7sb4xWLO0fS
Exrs77ZJlfkbQ0X3badpFQ2Ol3dwqEcbg0K5/ry/loYj7s+yTHOMMXnlx9Sy
Fho8BgJPbS4wRu4ZbrP+Vho8zYS8+wqN8aOHofu4jQYf1UAV11pj7O+8LXam
g4agddt7jxE1xy6AZ/nNbhpC4loa1EaM8WDVLZ9/3tEQyhpwZ8mUMeqfc8ly
9tIQNtx8LGmRCfzM+XemfaDhxGO/Lde3meC1fWd76hgNMbStnK6ixOHh9PNT
e7/SEJv7dJQqYQLLH4nay7/REJckWF6qbALr9696/pml4axD06FWGxM8nIhS
t1wsheRuH9UkRxN8SLHBw6VSOHdQYLephwlxf80u0eVSSNnjM9t7zARlO/w1
DfikkLZiy8VvaSYweUPf9UhIClejGsJKc0wwPTMt2iYshYwZL8djBSYYjK1d
+pMkhez+epklFSbIUrl5IllKCnnFnp2b3prg/M9I/1ZNKeSTNlX0DphgdEXs
7cR9UriVUXctZ8QEtTsjSU4HpXDn1EZf6i8TFFNIGwwOSaHIuna12kZTnDlV
dJHdQwqVi/kPupiZIrVL+JFNqhQGs8g6r21NwWucYJmTKQUeqKlqOptijHX9
npkbUjANcJfaHmyKOj3WjOpCKYx9rOXvSiXaj01qdz6TwuYmrz6d96Y477ot
2ZhDGoFxzd6iDma4q+f6psBTmqhLfa4p7mYwZi+vZwRIo6Zm+jBngBmMBCyC
eY9JY+XcNtO+GDNoCymtsouTxnW3QPlLeWb4zPW8rCFHGi90d3Is/WKG9uCu
dsc30hBfFXb+k485XJ5aLt4kL4NSrpfC9SHmeDAc+u6MsgxUWMhl2VHm4N7w
peCXhgwMx7p6rJPNkaUWplh5UAZ+LTIinffNsetS78Hv9jJ4FDtWVvXVHN4D
fi9XJ8hAi82697LHIeSMcvZrv5XBPzOF3oEBhxCp/TZmsFcG5hM8nCZhh7Bi
X+R4yKAMXN6XivImEPHB+rsujMkgvmKtT8ztQ5i6V7U1glUWHUGtnL5fCCtP
P5QTkoXNpAJJ19UCJ50yzjodlsUyXpa2Dh8LJLhRt2Y6yaKUWuV9KNQCX3Vk
4jvcZLHmiEaZY7wFNKYqRHb5yaLho65O5B0LdLkud4s6IQvqO2vHh1MWmI9s
WbcrRxYsjeHZ20ItYXtVP1arVxa3hlS1co9bItZHZqhlQBbmnJwjlHhLbCS3
k3U/yuKB6klJhXRLhC0pvqA0JgvHirNVJpWWeMLNSBz8JYu2+1nv4zisEK//
9LvOOjlkpNVumj5thWj2g94pxDkt1YL00ui8FU5sGr4fuFcOKRuSEh+kWaE1
JLjOWFcO8edtOL1uW+FZj4oPu6EcguJ/jo20WeHUejdPsrUc9I+KV/ettkZM
dnTpEx85sFtdcWq9aI0bW1jZZlPlML+RXUgs0xqfPbVCLdPlMPva+d2pPGv0
3HJQL8+Qw7iRrIF2mTWUktQbPHPk0L3/uXxNtzXWJpYNF9yWw5s0dq63K2xA
rRffEFIph/vx9K52fRt4bXmT7t0nB8bl5RylxjYYLD1grTYgB94bfeQMcxt8
ufJZlHdQDh6VJyPcGTYwiekeyf4kB9LUGxEeLxtUiKSoXx+XQ7ZZcIB6og1W
HZc+JfhbDslCj/gePrPBcoeWs1/W0qEqnqCU/twGTmUu4cz1dHxVsHM68ZKo
Hee7r73gp0PPhKfcsMcG+TPFyXc30cFz0sJu4osNpBR15bS20RE19uue6HJb
pCkeH/tGosOnVEHvyj5bnOjniLsFOgrN69le69lCbO8e+pQyHd9n9QrXGNnC
qDvSSk6VjsA9dhviLG0xs5dt32N1Oo4+OjkQdMQW/Ot49Mt0iHNzxcsA0wRb
TK7ebRNiSEeDle3u5GRbyCYqp982omPp/Oe3z1Js8WTbr4peYzrilH6raGbY
YlcmW6iKGR0JT4SWSd+zBVOO+/iUJR2XqjwzVnfYovSFkQGXAx1djJ8GB17Z
4rj9Cb6tjnRsWnSc81S3Ldwtl8vJONGRppriwvbBFvfmchYdcqEjq6ZCauKb
LQTVTrGHuNMxYKf1kTRrC4rRbnqwBx07OdovOf62hYHwe38/TzpuqH+Y7+Fk
4FXYJWMbbzry67ibWtcxMPc9vemXHx2j9udClm5i4GF2mstLfzrIiwUoGoIM
MKJfVeQH0HFXUyK5XJiBZFGZEY0gYn2GyjRmSAzkf5CO4g6mgxajPkMTZyAl
KFuniXBRg6lVvhwD22arf0mF0jHt2LfyowIDQ3Om5X2EZZe4Vm9XYSCqPNM4
9igdpdrHhC/rMJAQ3NZffYyOn5+4ujp1GdjoG9hoEkaH/Mmzp3kNGHDYc9bl
A+HHTde+xh5iwPzuyqnRcDrurW/zDLVmQKvy3rBNBB3Z9rPjHkwG5pPY41oJ
n2Q7MGbiwsDnk34clyLpCNELPLLXnYEdBWYcPwi7p2WNKnoz4BSu9lMvig5D
+o/hHcEMkEgstCnCmjHbXPiPMeAbHXJP8Tgd9M59n3kiGWjI3pgWRZgk5O/E
Es3AZGEFfx1hAa+Mj5MnGSjIG9ZZdIIO3idPHYbiGbAOWW0qT5h9+ffBN2cZ
aLE96ORJ+HOuzofKS8T4r7xQaCPcPe1jV5jGQJMCq/Es4Wfq6f03Mhnw6Und
uDWajqqkRkZqDgNTovKlaoQf9E72nsljQEA21vIw4euULbaRBQxEG36lRhK+
FKr13u8eA1efB1inEY576mXtXMTA4lCf1cWEj/FfeWdZysBEjbdfC2Evh3rL
gxUMVIWvuttL2K5wolutinhfomo/TxI2WbTJQraOgZL9hdrsMXToHNTo2t3E
gPH4+6+8hOXTPcwFWhngaUhdIkiYMnrpNW87A2FCGbd3E962p9aUs5OBZWpr
OaQJr4kdeznzmoHm16uFlQhzvuQ3GX1LrJ+1ppQm4Rkhtc73vQxkZIRr6hIe
8Tpi1PGBgUvLRvwNCb97ktJR/4kYz53et2aE/1lebVA2ykDOfc4zVoRrLEbb
CyYYEDmlmM4gXJS3Tj/zGwNLn7YJ2hPO/aH8z7kZBvZfPyzkRDhVw1Uvdo4B
fWuxEhfC8cnnn4WwMtHJ/3HEjXB43xNdDw4mZLJmnroT9qEOtzCXMGEzeMzW
k7D9Ub79JsuYmPCxL/YibNas1KyziomqI6Gd3oT3bXDeq8jHRPT8mTofwoqO
yU3i/Ez0FQbG+xIWL6rQ3rGZCQ4TBZofYSH2Tw3rtzLRK81fvuC1+qu1eHYw
wVaYIuZPeMlVhfp5YSZuNV+PXfCvUQeNSRITRz5ldiz4y56ztYNUJr70+6wK
INwb+0jtDY0JlQ0RKgvueDlY3SLLhKX2sNOC63asUq2UZ2LlAbfYBZd476l6
ACYi1vtnLji/8rDyDTUm4hIOFi04bUXCk8taTFTPfapdcKJlqdKZfUx0je9o
X3DUzYGKCD0mzqsWdS3Yb2a5op8hE6f1tvcv2ElTrtzJlImzff0fF/xFmL/2
rgUTqaqZowv2WjrTPGPDxNi45MSCp4dfdSgfZkJK/M3kgkNaHnbHOjGRU930
bcGst1MG/nFjQveKzPSCTyQEjPB7MYGbaj8WzO1lOmXrxwTXzOKZBScYyP7K
DWJiAIn/Out18camU0ykyEfNLrjIWmbP51QmLmY//NfdLtJBoo+ZoEw1/mu2
AKkS516iv886/vWBBEmZ4R12ELvX8K9Tb4gXujjbgd2h/l+vbfXf+GXcDosU
av514mR5uIf/YfjVVP9r+Wf8ISNTh6HM/l/7YJ6vn6OXPQJE//OLH5HRvrP2
uMzzn2s0zqZERDggnv8/9+kUKcSyOmL5ov/MeuBN35kwR/At+c8sWlpf1805
wpb7/1YuYr0a6AQ2rv+slt+5q4TFGef+Hx+zbnp/e7QzTv7fv2TFuD5wuODK
/+1hzqyajnRB6v8t/GVv0mUeV6T8373hNDulc6648H8HLXVIt9vo9qd9TdLF
N7EZf/32n97cG1uO/HHOStHA+st/XekloL7rpvsfpwle3aRg6PHH5SGzLI5t
f7117+Jf2008//jBM5FTrzv+Oq7uN1XQ0uuPk7w/Odt0/3UI35YV28y8/zhX
hKPJ5/1fc06x8lda+fzxderdo2lDfy3CyNOdc/P94y7tkntGw3/dnhUkpuTt
98c/7h+U3/b1r+cfehWeOOL/x3upGuoh3/663pLi5OId8Mf0xXp3Ckv+uuCO
x/T8/F//DzpKAbM=
          "]]}}}, {Ticks -> {Automatic, 
         Charting`ScaledTicks[{Log, Exp}]}, GridLines -> {None, None}, 
       FrameTicks -> {{
          Charting`ScaledTicks[{Log, Exp}], 
          Charting`ScaledFrameTicks[{Log, Exp}]}, {Automatic, Automatic}}, 
       AxesOrigin -> {0., -4.605170185988091}, 
       PlotRange -> {{0., 399.9999918367347}, {-4.605170185988091, 
        27.631021115928547`}}, DisplayFunction -> Identity, 
       Method -> {
        "DefaultBoundaryStyle" -> Automatic, "DefaultMeshStyle" -> 
         AbsolutePointSize[6], "ScalingFunctions" -> None}, DisplayFunction -> 
       Identity, DisplayFunction -> Identity, 
       Method -> {
        "DefaultBoundaryStyle" -> Automatic, "DefaultMeshStyle" -> 
         AbsolutePointSize[6], "ScalingFunctions" -> None, 
         "ClippingRange" -> {{{8.163265306122448*^-6, 
          399.9999918367347}, {-41.49522480579114, 26.53309600539761}}, {{
          8.163265306122448*^-6, 399.9999918367347}, {-4.605170185988091, 
          26.53309600539761}}}}, DisplayFunction -> Identity, AspectRatio -> 
       NCache[GoldenRatio^(-1), 0.6180339887498948], Axes -> {True, True}, 
       AxesLabel -> {None, None}, AxesOrigin -> {0, 0}, 
       CoordinatesToolOptions -> {"DisplayFunction" -> ({
           Part[#, 1], 
           Exp[
            Part[#, 2]]}& ), "CopiedValueFunction" -> ({
           Part[#, 1], 
           Exp[
            Part[#, 2]]}& )}, DisplayFunction :> Identity, 
       Frame -> {{True, True}, {True, True}}, 
       FrameLabel -> {{None, None}, {None, None}}, 
       FrameTicks -> {{Automatic, Automatic}, {Automatic, Automatic}}, 
       GridLines -> {None, None}, GridLinesStyle -> Directive[
         GrayLevel[0.5, 0.4]], 
       Method -> {
        "DefaultBoundaryStyle" -> Automatic, "DefaultMeshStyle" -> 
         AbsolutePointSize[6], "ScalingFunctions" -> None}, 
       PlotRange -> {{0., 399.9999918367347}, {-4.605170185988091, 
        27.631021115928547`}}, PlotRangeClipping -> True, 
       PlotRangePadding -> {{
          Scaled[0.02], 
          Scaled[0.02]}, {0, 0}}, Ticks -> {Automatic, Automatic}}],FormBox[
      FormBox[
       TemplateBox[{
        "\"\\!\\(\\*SubscriptBox[\\(H\\), \\(u\\)]\\)\"", 
         "\"\\!\\(\\*SubscriptBox[\\(H\\), \\(v\\)]\\)\"", "\"V\"", "\"L\""}, 
        "LineLegend", DisplayFunction -> (FormBox[
          StyleBox[
           StyleBox[
            PaneBox[
             TagBox[
              GridBox[{{
                 TagBox[
                  GridBox[{{
                    GraphicsBox[{{
                    Directive[
                    EdgeForm[
                    Directive[
                    Opacity[0.3], 
                    GrayLevel[0]]], 
                    PointSize[0.5], 
                    Opacity[1.], 
                    AbsoluteThickness[1.6], 
                    RGBColor[1, 0, 0]], {
                    LineBox[{{0, 10}, {20, 10}}]}}, {
                    Directive[
                    EdgeForm[
                    Directive[
                    Opacity[0.3], 
                    GrayLevel[0]]], 
                    PointSize[0.5], 
                    Opacity[1.], 
                    AbsoluteThickness[1.6], 
                    RGBColor[1, 0, 0]], {}}}, AspectRatio -> Full, 
                    ImageSize -> {20, 10}, PlotRangePadding -> None, 
                    ImagePadding -> Automatic, 
                    BaselinePosition -> (Scaled[0.1] -> Baseline)], #}, {
                    GraphicsBox[{{
                    Directive[
                    EdgeForm[
                    Directive[
                    Opacity[0.3], 
                    GrayLevel[0]]], 
                    PointSize[0.5], 
                    Opacity[1.], 
                    AbsoluteThickness[1.6], 
                    RGBColor[0, 0, 1]], {
                    LineBox[{{0, 10}, {20, 10}}]}}, {
                    Directive[
                    EdgeForm[
                    Directive[
                    Opacity[0.3], 
                    GrayLevel[0]]], 
                    PointSize[0.5], 
                    Opacity[1.], 
                    AbsoluteThickness[1.6], 
                    RGBColor[0, 0, 1]], {}}}, AspectRatio -> Full, 
                    ImageSize -> {20, 10}, PlotRangePadding -> None, 
                    ImagePadding -> Automatic, 
                    BaselinePosition -> (Scaled[0.1] -> Baseline)], #2}, {
                    GraphicsBox[{{
                    Directive[
                    EdgeForm[
                    Directive[
                    Opacity[0.3], 
                    GrayLevel[0]]], 
                    PointSize[0.5], 
                    Opacity[1.], 
                    AbsoluteThickness[1.6], 
                    RGBColor[0, 1, 0]], {
                    LineBox[{{0, 10}, {20, 10}}]}}, {
                    Directive[
                    EdgeForm[
                    Directive[
                    Opacity[0.3], 
                    GrayLevel[0]]], 
                    PointSize[0.5], 
                    Opacity[1.], 
                    AbsoluteThickness[1.6], 
                    RGBColor[0, 1, 0]], {}}}, AspectRatio -> Full, 
                    ImageSize -> {20, 10}, PlotRangePadding -> None, 
                    ImagePadding -> Automatic, 
                    BaselinePosition -> (Scaled[0.1] -> Baseline)], #3}, {
                    GraphicsBox[{{
                    Directive[
                    EdgeForm[
                    Directive[
                    Opacity[0.3], 
                    GrayLevel[0]]], 
                    PointSize[0.5], 
                    Opacity[1.], 
                    AbsoluteThickness[1.6], 
                    GrayLevel[0.5]], {
                    LineBox[{{0, 10}, {20, 10}}]}}, {
                    Directive[
                    EdgeForm[
                    Directive[
                    Opacity[0.3], 
                    GrayLevel[0]]], 
                    PointSize[0.5], 
                    Opacity[1.], 
                    AbsoluteThickness[1.6], 
                    GrayLevel[0.5]], {}}}, AspectRatio -> Full, 
                    ImageSize -> {20, 10}, PlotRangePadding -> None, 
                    ImagePadding -> Automatic, 
                    BaselinePosition -> (Scaled[0.1] -> Baseline)], #4}}, 
                   GridBoxAlignment -> {
                    "Columns" -> {Center, Left}, "Rows" -> {{Baseline}}}, 
                   AutoDelete -> False, 
                   GridBoxDividers -> {
                    "Columns" -> {{False}}, "Rows" -> {{False}}}, 
                   GridBoxItemSize -> {
                    "Columns" -> {{All}}, "Rows" -> {{All}}}, 
                   GridBoxSpacings -> {
                    "Columns" -> {{0.5}}, "Rows" -> {{0.8}}}], "Grid"]}}, 
               GridBoxAlignment -> {"Columns" -> {{Left}}, "Rows" -> {{Top}}},
                AutoDelete -> False, 
               GridBoxItemSize -> {
                "Columns" -> {{Automatic}}, "Rows" -> {{Automatic}}}, 
               GridBoxSpacings -> {"Columns" -> {{1}}, "Rows" -> {{0}}}], 
              "Grid"], Alignment -> Left, AppearanceElements -> None, 
             ImageMargins -> {{5, 5}, {5, 5}}, ImageSizeAction -> 
             "ResizeToFit"], LineIndent -> 0, StripOnInput -> False], {
           FontFamily -> "Arial"}, Background -> Automatic, StripOnInput -> 
           False], TraditionalForm]& ), 
        InterpretationFunction :> (RowBox[{"LineLegend", "[", 
           RowBox[{
             RowBox[{"{", 
               RowBox[{
                 RowBox[{"Directive", "[", 
                   RowBox[{
                    RowBox[{"Opacity", "[", "1.`", "]"}], ",", 
                    RowBox[{"AbsoluteThickness", "[", "1.6`", "]"}], ",", 
                    InterpretationBox[
                    ButtonBox[
                    TooltipBox[
                    GraphicsBox[{{
                    GrayLevel[0], 
                    RectangleBox[{0, 0}]}, {
                    GrayLevel[0], 
                    RectangleBox[{1, -1}]}, {
                    RGBColor[1, 0, 0], 
                    RectangleBox[{0, -1}, {2, 1}]}}, AspectRatio -> 1, Frame -> 
                    True, FrameStyle -> RGBColor[0.6666666666666666, 0., 0.], 
                    FrameTicks -> None, PlotRangePadding -> None, ImageSize -> 
                    Dynamic[{
                    Automatic, 1.35 CurrentValue["FontCapHeight"]/
                    AbsoluteCurrentValue[Magnification]}]], 
                    "RGBColor[1, 0, 0]"], Appearance -> None, BaseStyle -> {},
                     BaselinePosition -> Baseline, DefaultBaseStyle -> {}, 
                    ButtonFunction :> With[{Typeset`box$ = EvaluationBox[]}, 
                    If[
                    Not[
                    AbsoluteCurrentValue["Deployed"]], 
                    SelectionMove[Typeset`box$, All, Expression]; 
                    FrontEnd`Private`$ColorSelectorInitialAlpha = 1; 
                    FrontEnd`Private`$ColorSelectorInitialColor = 
                    RGBColor[1, 0, 0]; 
                    FrontEnd`Private`$ColorSelectorUseMakeBoxes = True; 
                    MathLink`CallFrontEnd[
                    FrontEnd`AttachCell[Typeset`box$, 
                    FrontEndResource["RGBColorValueSelector"], {
                    0, {Left, Bottom}}, {Left, Top}, 
                    "ClosingActions" -> {
                    "SelectionDeparture", "ParentChanged", 
                    "EvaluatorQuit"}]]]], BaseStyle -> Inherited, Evaluator -> 
                    Automatic, Method -> "Preemptive"], 
                    RGBColor[1, 0, 0], Editable -> False, Selectable -> 
                    False]}], "]"}], ",", 
                 RowBox[{"Directive", "[", 
                   RowBox[{
                    RowBox[{"Opacity", "[", "1.`", "]"}], ",", 
                    RowBox[{"AbsoluteThickness", "[", "1.6`", "]"}], ",", 
                    InterpretationBox[
                    ButtonBox[
                    TooltipBox[
                    GraphicsBox[{{
                    GrayLevel[0], 
                    RectangleBox[{0, 0}]}, {
                    GrayLevel[0], 
                    RectangleBox[{1, -1}]}, {
                    RGBColor[0, 0, 1], 
                    RectangleBox[{0, -1}, {2, 1}]}}, AspectRatio -> 1, Frame -> 
                    True, FrameStyle -> RGBColor[0., 0., 0.6666666666666666], 
                    FrameTicks -> None, PlotRangePadding -> None, ImageSize -> 
                    Dynamic[{
                    Automatic, 1.35 CurrentValue["FontCapHeight"]/
                    AbsoluteCurrentValue[Magnification]}]], 
                    "RGBColor[0, 0, 1]"], Appearance -> None, BaseStyle -> {},
                     BaselinePosition -> Baseline, DefaultBaseStyle -> {}, 
                    ButtonFunction :> With[{Typeset`box$ = EvaluationBox[]}, 
                    If[
                    Not[
                    AbsoluteCurrentValue["Deployed"]], 
                    SelectionMove[Typeset`box$, All, Expression]; 
                    FrontEnd`Private`$ColorSelectorInitialAlpha = 1; 
                    FrontEnd`Private`$ColorSelectorInitialColor = 
                    RGBColor[0, 0, 1]; 
                    FrontEnd`Private`$ColorSelectorUseMakeBoxes = True; 
                    MathLink`CallFrontEnd[
                    FrontEnd`AttachCell[Typeset`box$, 
                    FrontEndResource["RGBColorValueSelector"], {
                    0, {Left, Bottom}}, {Left, Top}, 
                    "ClosingActions" -> {
                    "SelectionDeparture", "ParentChanged", 
                    "EvaluatorQuit"}]]]], BaseStyle -> Inherited, Evaluator -> 
                    Automatic, Method -> "Preemptive"], 
                    RGBColor[0, 0, 1], Editable -> False, Selectable -> 
                    False]}], "]"}], ",", 
                 RowBox[{"Directive", "[", 
                   RowBox[{
                    RowBox[{"Opacity", "[", "1.`", "]"}], ",", 
                    RowBox[{"AbsoluteThickness", "[", "1.6`", "]"}], ",", 
                    InterpretationBox[
                    ButtonBox[
                    TooltipBox[
                    GraphicsBox[{{
                    GrayLevel[0], 
                    RectangleBox[{0, 0}]}, {
                    GrayLevel[0], 
                    RectangleBox[{1, -1}]}, {
                    RGBColor[0, 1, 0], 
                    RectangleBox[{0, -1}, {2, 1}]}}, AspectRatio -> 1, Frame -> 
                    True, FrameStyle -> RGBColor[0., 0.6666666666666666, 0.], 
                    FrameTicks -> None, PlotRangePadding -> None, ImageSize -> 
                    Dynamic[{
                    Automatic, 1.35 CurrentValue["FontCapHeight"]/
                    AbsoluteCurrentValue[Magnification]}]], 
                    "RGBColor[0, 1, 0]"], Appearance -> None, BaseStyle -> {},
                     BaselinePosition -> Baseline, DefaultBaseStyle -> {}, 
                    ButtonFunction :> With[{Typeset`box$ = EvaluationBox[]}, 
                    If[
                    Not[
                    AbsoluteCurrentValue["Deployed"]], 
                    SelectionMove[Typeset`box$, All, Expression]; 
                    FrontEnd`Private`$ColorSelectorInitialAlpha = 1; 
                    FrontEnd`Private`$ColorSelectorInitialColor = 
                    RGBColor[0, 1, 0]; 
                    FrontEnd`Private`$ColorSelectorUseMakeBoxes = True; 
                    MathLink`CallFrontEnd[
                    FrontEnd`AttachCell[Typeset`box$, 
                    FrontEndResource["RGBColorValueSelector"], {
                    0, {Left, Bottom}}, {Left, Top}, 
                    "ClosingActions" -> {
                    "SelectionDeparture", "ParentChanged", 
                    "EvaluatorQuit"}]]]], BaseStyle -> Inherited, Evaluator -> 
                    Automatic, Method -> "Preemptive"], 
                    RGBColor[0, 1, 0], Editable -> False, Selectable -> 
                    False]}], "]"}], ",", 
                 RowBox[{"Directive", "[", 
                   RowBox[{
                    RowBox[{"Opacity", "[", "1.`", "]"}], ",", 
                    RowBox[{"AbsoluteThickness", "[", "1.6`", "]"}], ",", 
                    InterpretationBox[
                    ButtonBox[
                    TooltipBox[
                    GraphicsBox[{{
                    GrayLevel[0], 
                    RectangleBox[{0, 0}]}, {
                    GrayLevel[0], 
                    RectangleBox[{1, -1}]}, {
                    GrayLevel[0.5], 
                    RectangleBox[{0, -1}, {2, 1}]}}, AspectRatio -> 1, Frame -> 
                    True, FrameStyle -> GrayLevel[0.33333333333333337`], 
                    FrameTicks -> None, PlotRangePadding -> None, ImageSize -> 
                    Dynamic[{
                    Automatic, 1.35 CurrentValue["FontCapHeight"]/
                    AbsoluteCurrentValue[Magnification]}]], "GrayLevel[0.5]"],
                     Appearance -> None, BaseStyle -> {}, BaselinePosition -> 
                    Baseline, DefaultBaseStyle -> {}, ButtonFunction :> 
                    With[{Typeset`box$ = EvaluationBox[]}, 
                    If[
                    Not[
                    AbsoluteCurrentValue["Deployed"]], 
                    SelectionMove[Typeset`box$, All, Expression]; 
                    FrontEnd`Private`$ColorSelectorInitialAlpha = 1; 
                    FrontEnd`Private`$ColorSelectorInitialColor = 
                    GrayLevel[0.5]; 
                    FrontEnd`Private`$ColorSelectorUseMakeBoxes = True; 
                    MathLink`CallFrontEnd[
                    FrontEnd`AttachCell[Typeset`box$, 
                    FrontEndResource["GrayLevelColorValueSelector"], {
                    0, {Left, Bottom}}, {Left, Top}, 
                    "ClosingActions" -> {
                    "SelectionDeparture", "ParentChanged", 
                    "EvaluatorQuit"}]]]], BaseStyle -> Inherited, Evaluator -> 
                    Automatic, Method -> "Preemptive"], 
                    GrayLevel[0.5], Editable -> False, Selectable -> False]}],
                    "]"}]}], "}"}], ",", 
             RowBox[{"{", 
               RowBox[{#, ",", #2, ",", #3, ",", #4}], "}"}], ",", 
             RowBox[{"LegendMarkers", "\[Rule]", "None"}], ",", 
             RowBox[{"LabelStyle", "\[Rule]", 
               RowBox[{"{", "}"}]}], ",", 
             RowBox[{"LegendLayout", "\[Rule]", "\"Column\""}]}], "]"}]& ), 
        Editable -> True], TraditionalForm], TraditionalForm]},
    "Legended",
    DisplayFunction->(GridBox[{{
        TagBox[
         ItemBox[
          PaneBox[
           TagBox[#, "SkipImageSizeLevel"], Alignment -> {Center, Baseline}, 
           BaselinePosition -> Baseline], DefaultBaseStyle -> "Labeled"], 
         "SkipImageSizeLevel"], 
        ItemBox[#2, DefaultBaseStyle -> "LabeledLabel"]}}, 
      GridBoxAlignment -> {"Columns" -> {{Center}}, "Rows" -> {{Center}}}, 
      AutoDelete -> False, GridBoxItemSize -> Automatic, 
      BaselinePosition -> {1, 1}]& ),
    Editable->True,
    InterpretationFunction->(RowBox[{"Legended", "[", 
       RowBox[{#, ",", 
         RowBox[{"Placed", "[", 
           RowBox[{#2, ",", "After"}], "]"}]}], "]"}]& )]}], "}"}]], "Output",
 CellChangeTimes->{{3.664754758314155*^9, 3.6647547858767796`*^9}, 
   3.664822279766109*^9, 3.664823592039274*^9, 3.66482364617196*^9, 
   3.664823914462509*^9, 3.664824061679934*^9, 3.664824140912347*^9, 
   3.664824174055806*^9, 3.664824225361743*^9, {3.664824934818513*^9, 
   3.664824949325233*^9}, {3.664825037165063*^9, 3.6648250583364077`*^9}, 
   3.66482514200767*^9, 3.6648252898530684`*^9, 3.664825330758588*^9, 
   3.664825561055793*^9, 3.664825628582385*^9, 3.6648257121653013`*^9, 
   3.6648260020622187`*^9, 3.664826155297574*^9, 3.664826231983775*^9, 
   3.664826465891925*^9, 3.66482652500535*^9, 3.664826612434188*^9, 
   3.664826661894799*^9, {3.6648270736798553`*^9, 3.664827089447307*^9}}]
}, Open  ]]
}, Open  ]]
}, Open  ]]
},
WindowSize->{1259, 663},
WindowMargins->{{Automatic, -42}, {19, Automatic}},
PrintingCopies->1,
PrintingPageRange->{1, Automatic},
Magnification:>1.4 Inherited,
FrontEndVersion->"10.4 for Mac OS X x86 (32-bit, 64-bit Kernel) (February 25, \
2016)",
StyleDefinitions->"Default.nb"
]
(* End of Notebook Content *)

(* Internal cache information *)
(*CellTagsOutline
CellTagsIndex->{}
*)
(*CellTagsIndex
CellTagsIndex->{}
*)
(*NotebookFileOutline
Notebook[{
Cell[CellGroupData[{
Cell[580, 22, 196, 2, 128, "Title"],
Cell[779, 26, 325, 6, 284, "Title"],
Cell[CellGroupData[{
Cell[1129, 36, 163, 2, 89, "Section"],
Cell[1295, 40, 491, 8, 97, "Text"],
Cell[1789, 50, 4640, 90, 156, "Input"],
Cell[CellGroupData[{
Cell[6454, 144, 9353, 223, 501, "Input"],
Cell[15810, 369, 1107, 19, 32, "Message"],
Cell[16920, 390, 1107, 19, 32, "Message"],
Cell[18030, 411, 1107, 19, 32, "Message"],
Cell[19140, 432, 992, 18, 32, "Message"]
}, Open  ]],
Cell[CellGroupData[{
Cell[20169, 455, 99, 1, 40, "Input"],
Cell[20271, 458, 114823, 2130, 175, "Output"]
}, Open  ]]
}, Open  ]]
}, Open  ]]
}
]
*)
